# Supplementary material for: Protocadherin 20 maintains intestinal barrier function to protect against Crohn’s disease by targeting ATF6
Source: Genome Biol. 2023 Jul 5;24:159. doi: 10.1186/s13059-023-02991-0 (PMC10320870; doi:10.1186/s13059-023-02991-0)
Supplement: Supplementary file 2 — Additional file 2: Data S1 Interactors of PCDH20 downloaded from Biogrid. [file 13059_2023_2991_MOESM2_ESM.xlsx]

## Sheet: BioPlex_interactionList_v4a 201
GeneA	GeneB	UniprotA	UniprotB	SymbolA	SymbolB	p(Wrong)	p(No Interaction)	p(Interaction)
100	728378	P00813	A5A3E0	ADA	POTEF	2.38086e-09	0.000331856	0.999668
100	345651	P00813	Q562R1	ADA	ACTBL2	9.78644e-18	0.211914	0.788086
222389	708	Q8N7W2	Q07021	BEND7	C1QBP	2.96222e-17	0.00564451	0.994355
222389	4038	Q8N7W2	O75096	BEND7	LRP4	3.30299e-10	0.00028026	0.99972
645121	3312	Q6ZMN8	P11142	CCNI2	HSPA8	2.06029e-16	0.0362348	0.963765
645121	55132	Q6ZMN8	Q659C4-2	CCNI2	LARP1B	1.54567e-12	0.0315484	0.968452
645121	1020	Q6ZMN8	Q00535	CCNI2	CDK5	7.11904e-10	6.38719e-05	0.999936
945	201266	P20138	Q8N1S5	CD33	SLC39A11	3.13297e-11	0.0864322	0.913568
945	5824	P20138	P40855	CD33	PEX19	3.90057e-15	0.060274	0.939726
945	808	P20138	P62158	CD33	CALM3	5.76522e-15	0.0436195	0.956381
945	23412	P20138	Q9UBI1	CD33	COMMD3	5.43402e-08	0.1406	0.8594
91526	23243	Q8N8A2-2	O15084-1	ANKRD44	ANKRD28	2.50206e-10	1.11963e-06	0.999999
91526	4851	Q8N8A2-2	P46531	ANKRD44	NOTCH1	2.17523e-12	1.61133e-09	1
91526	4853	Q8N8A2-2	Q04721	ANKRD44	NOTCH2	2.20634e-13	8.72544e-06	0.999991
91526	4854	Q8N8A2-2	Q9UM47	ANKRD44	NOTCH3	6.75498e-09	8.4458e-05	0.999916
91526	9701	Q8N8A2-2	O75170-2	ANKRD44	PPP6R2	9.73408e-19	2.84779e-11	1
91526	22870	Q8N8A2-2	Q9UPN7	ANKRD44	PPP6R1	4.07924e-13	4.72808e-06	0.999995
91526	55291	Q8N8A2-2	Q5H9R7-2	ANKRD44	PPP6R3	6.25149e-13	0.0326689	0.967331
91526	55662	Q8N8A2-2	Q9NWT6	ANKRD44	HIF1AN	4.05147e-11	0.00275368	0.997246
91526	23255	Q8N8A2-2	Q9Y4B5-2	ANKRD44	KIAA0802	2.92689e-10	0.0122963	0.987704
91526	5537	Q8N8A2-2	O00743-2	ANKRD44	PPP6C	1.27001e-08	0.0646329	0.935367
91526	1031	Q8N8A2-2	P42773	ANKRD44	CDKN2C	2.26103e-11	1.1245e-06	0.999999
1819	3312	P55039	P11142	DRG2	HSPA8	1.09216e-17	0.0802762	0.919724
1819	51389	P55039	Q9H446	DRG2	RWDD1	1.89964e-10	5.03273e-12	1
148109	7444	Q17R55	Q86Y07-3	FAM187B	VRK2	9.95604e-14	0.119436	0.880564
148109	821	Q17R55	P27824	FAM187B	CANX	4.31798e-13	0.0298772	0.970123
148109	3309	Q17R55	P11021	FAM187B	HSPA5	4.83231e-17	0.126307	0.873693
148109	3312	Q17R55	P11142	FAM187B	HSPA8	4.1158e-17	0.227651	0.772349
148109	56928	Q17R55	Q8TCT7	FAM187B	SPPL2B	1.36217e-12	0.15007	0.84993
148109	293	Q17R55	P12236	FAM187B	SLC25A6	5.05401e-13	0.024871	0.975129
148109	9349	Q17R55	P62829	FAM187B	RPL23	1.56258e-16	0.0425846	0.957415
148109	7846	Q17R55	Q71U36	FAM187B	TUBA1A	2.06635e-10	0.0505399	0.94946
148109	6646	Q17R55	P35610	FAM187B	SOAT1	1.64741e-09	0.00427811	0.995722
148109	158747	Q17R55	Q8NHP6	FAM187B	MOSPD2	1.78809e-11	1.651e-05	0.999983
54363	8514	Q9UJM8	Q13303-2	HAO1	KCNAB2	1.28475e-07	0.0627448	0.937255
23313	10971	Q6ICG6-2	P27348	KIAA0930	YWHAQ	8.8391e-13	0.0191843	0.980816
23313	7529	Q6ICG6-2	P31946-2	KIAA0930	YWHAB	2.79357e-14	0.0122548	0.987745
23313	2810	Q6ICG6-2	P31947-2	KIAA0930	SFN	1.84251e-11	0.0825764	0.917424
23313	7532	Q6ICG6-2	P61981	KIAA0930	YWHAG	1.41689e-16	0.000872867	0.999127
23313	7531	Q6ICG6-2	P62258	KIAA0930	YWHAE	9.87307e-13	0.0115988	0.988401
23313	7534	Q6ICG6-2	P63104	KIAA0930	YWHAZ	2.37104e-14	0.000685674	0.999314
23313	7533	Q6ICG6-2	Q04917	KIAA0930	YWHAH	9.39611e-15	0.0345904	0.96541
23313	51654	Q6ICG6-2	Q96SZ6-2	KIAA0930	CDK5RAP1	3.99923e-19	3.6951e-06	0.999996
23313	55175	Q6ICG6-2	Q9NVR0	KIAA0930	KLHL11	2.35898e-09	1.62335e-05	0.999984
23313	285527	Q6ICG6-2	O94915	KIAA0930	FRYL	3.68711e-13	0.13667	0.86333
23313	10533	Q6ICG6-2	O95352	KIAA0930	ATG7	7.49218e-13	0.0999882	0.900012
23313	7486	Q6ICG6-2	Q14191	KIAA0930	WRN	0.00213959	0.0514778	0.946383
23313	22933	Q6ICG6-2	Q8IXJ6-2	KIAA0930	SIRT2	0.00284849	0.219695	0.777457
57805	3312	Q8N163-2	P11142	KIAA1967	HSPA8	7.54835e-30	0.0566106	0.943389
57805	8514	Q8N163-2	Q13303-2	KIAA1967	KCNAB2	2.00988e-28	0.000956013	0.999044
57805	54363	Q8N163-2	Q9UJM8	KIAA1967	HAO1	1.86912e-11	1.44791e-06	0.999999
57805	9859	Q8N163-2	Q5SW79	KIAA1967	CEP170	3.92793e-25	0.0650256	0.934974
57805	7846	Q8N163-2	Q71U36	KIAA1967	TUBA1A	1.78148e-29	0.100243	0.899757
57805	10381	Q8N163-2	Q13509	KIAA1967	TUBB3	1.89394e-27	0.0309807	0.969019
57805	347688	Q8N163-2	Q3ZCM7	KIAA1967	TUBB8	2.1146e-09	0.141886	0.858114
57805	4163	Q8N163-2	P23508-2	KIAA1967	MCC	0.00146027	0.0168558	0.981684
9926	3312	Q92604	P11142	LPGAT1	HSPA8	4.0224e-15	0.131569	0.868431
9926	728378	Q92604	A5A3E0	LPGAT1	POTEF	2.47531e-11	0.000114367	0.999886
9926	345651	Q92604	Q562R1	LPGAT1	ACTBL2	2.3647e-13	0.062194	0.937806
123355	3329	Q86X40-2	P10809	LRRC28	HSPD1	7.00874e-15	2.92207e-05	0.999971
123355	664618	Q86X40-2	Q58FF6	LRRC28	HSP90AB4P	1.16186e-10	0.00427912	0.995721
123355	3312	Q86X40-2	P11142	LRRC28	HSPA8	5.24291e-15	0.0811934	0.918807
123355	8065	Q86X40-2	Q93034	LRRC28	CUL5	1.83632e-22	1.66902e-09	1
4109	2648	P43363	Q92830	MAGEA10	KAT2A	3.57012e-10	4.75431e-08	1
4109	8850	P43363	Q92831	MAGEA10	KAT2B	1.09875e-09	6.2274e-08	1
4109	10499	P43363	Q15596	MAGEA10	NCOA2	3.22186e-12	3.02403e-11	1
4109	57325	P43363	Q9H8E8-2	MAGEA10	CSRP2BP	2.12178e-07	0.0553346	0.944665
4109	55689	P43363	Q9ULM3	MAGEA10	YEATS2	7.18379e-18	0.0197132	0.980287
4109	728269	P43363	P43362	MAGEA10	MAGEA9B	1.55927e-08	2.04303e-08	1
4109	728378	P43363	A5A3E0	MAGEA10	POTEF	8.51214e-10	2.01278e-05	0.99998
4109	60	P43363	P60709	MAGEA10	ACTB	5.6103e-15	0.188407	0.811593
4109	345651	P43363	Q562R1	MAGEA10	ACTBL2	1.54218e-12	0.168498	0.831502
4109	11325	P43363	Q86XP3	MAGEA10	DDX42	5.68889e-14	0.04197	0.95803
4109	1523	P43363	Q13948-2	MAGEA10	CUX1	1.11338e-13	0.0334474	0.966553
4109	84250	P43363	Q9BQI6	MAGEA10	ANKRD32	0.000415456	6.05405e-06	0.999578
4109	23133	P43363	Q9UPP1-2	MAGEA10	PHF8	3.10759e-10	2.23889e-05	0.999978
4109	23314	P43363	Q9UPW6	MAGEA10	SATB2	2.81707e-06	0.000961348	0.999036
4109	8204	P43363	P48552	MAGEA10	NRIP1	2.03093e-07	1.81619e-06	0.999998
4109	26009	P43363	Q8IYH5-2	MAGEA10	ZZZ3	4.29272e-10	0.112351	0.887649
4109	6191	P43363	P62701	MAGEA10	RPS4X	2.38592e-15	0.0619812	0.938019
4109	79832	P43363	Q2KHR3-2	MAGEA10	QSER1	1.41466e-11	5.1494e-06	0.999995
4109	90459	P43363	Q8IV48	MAGEA10	ERI1	2.05593e-06	2.07904e-09	0.999998
4109	55810	P43363	Q9P0K8-2	MAGEA10	FOXJ2	1.80637e-11	6.80087e-12	1
4109	23481	P43363	O00541	MAGEA10	PES1	9.48157e-13	0.00329476	0.996705
4109	7169	P43363	P07951-2	MAGEA10	TPM2	8.04463e-09	0.0200542	0.979946
4109	10474	P43363	O75528	MAGEA10	TADA3	1.2313e-05	0.0214469	0.978541
4109	29902	P43363	Q8WUB2	MAGEA10	C12orf24	7.13118e-12	1.12707e-09	1
4109	5585	P43363	Q16512-2	MAGEA10	PKN1	1.96448e-09	0.00046696	0.999533
4109	5451	P43363	P14859-2	MAGEA10	POU2F1	4.3565e-09	6.88627e-07	0.999999
4109	29903	P43363	Q9BWC9	MAGEA10	CCDC106	3.32805e-08	0.00423175	0.995768
4109	54535	P43363	Q8TD31-2	MAGEA10	CCHCR1	7.79686e-09	0.000713435	0.999287
4109	64784	P43363	Q6UUV7-3	MAGEA10	CRTC3	0.00626555	1.00207e-07	0.993734
4109	9569	P43363	Q9UHL9-2	MAGEA10	GTF2IRD1	1.63733e-06	0.00935603	0.990642
4109	990	P43363	Q99741	MAGEA10	CDC6	0.0030585	0.117883	0.879059
10095	10109	O15143	O15144	ARPC1B	ARPC2	1.2379e-11	0.00431435	0.995686
10095	81873	O15143	Q9BPX5	ARPC1B	ARPC5L	2.83641e-12	0.0261875	0.973812
10095	10092	O15143	O15511-2	ARPC1B	ARPC5	6.45821e-31	0.00233701	0.997663
10095	10097	O15143	P61160	ARPC1B	ACTR2	8.65798e-15	0.00367149	0.996329
10095	57180	O15143	Q9P1U1-2	ARPC1B	ACTR3B	1.84711e-23	3.18997e-05	0.999968
10095	10096	O15143	P61158	ARPC1B	ACTR3	7.51741e-23	0.00828755	0.991712
10095	10093	O15143	P59998	ARPC1B	ARPC4	2.96358e-12	0.0454131	0.954587
10095	57645	O15143	Q9P215	ARPC1B	POGK	1.18128e-08	2.63463e-05	0.999974
10095	30833	O15143	Q8TCD5	ARPC1B	NT5C	3.8342e-24	0.00094871	0.999051
5603	728378	O15264	A5A3E0	MAPK13	POTEF	1.08178e-13	0.0227632	0.977237
25886	10574	Q8NBT0	Q99832	POC1A	CCT7	1.92998e-14	0.0105034	0.989497
25886	10575	Q8NBT0	P50991	POC1A	CCT4	2.81499e-14	0.00921179	0.990788
25886	3312	Q8NBT0	P11142	POC1A	HSPA8	7.78482e-12	0.0746621	0.925338
25886	3310	Q8NBT0	P17066	POC1A	HSPA6	5.7283e-12	0.228003	0.771997
25886	908	Q8NBT0	P40227	POC1A	CCT6A	5.67974e-13	0.00277786	0.997222
25886	728378	Q8NBT0	A5A3E0	POC1A	POTEF	3.30507e-15	0.245931	0.754069
25886	10694	Q8NBT0	P50990	POC1A	CCT8	8.82343e-13	0.0540844	0.945916
25886	7203	Q8NBT0	P49368	POC1A	CCT3	2.85386e-15	0.0487924	0.951208
25886	6950	Q8NBT0	P17987	POC1A	TCP1	3.40074e-17	0.0253095	0.97469
25886	282809	Q8NBT0	Q8TC44	POC1A	POC1B	2.09288e-18	4.18528e-08	1
25886	22948	Q8NBT0	P48643	POC1A	CCT5	2.01824e-12	0.0543608	0.945639
25886	10576	Q8NBT0	P78371	POC1A	CCT2	1.15559e-12	0.00741503	0.992585
25886	11151	Q8NBT0	P31146	POC1A	CORO1A	3.23258e-18	7.88384e-08	1
5481	7389	Q08752	P06132	PPID	UROD	3.87031e-11	0.0191316	0.980868
152926	1629	Q8N3J5	P11182	PPM1K	DBT	2.04757e-07	1.13503e-07	1
152926	594	Q8N3J5	P21953	PPM1K	BCKDHB	3.8434e-07	1.65089e-06	0.999998
152926	593	Q8N3J5	P12694	PPM1K	BCKDHA	8.35283e-10	0.00629403	0.993706
23212	6181	Q15050	P05387	RRS1	RPLP2	3.07528e-15	0.0158437	0.984156
23212	6176	Q15050	P05386	RRS1	RPLP1	4.97075e-10	0.0136807	0.986319
23212	6124	Q15050	P36578	RRS1	RPL4	1.24831e-14	0.0363316	0.963668
23212	4691	Q15050	P19338	RRS1	NCL	7.05587e-22	0.0161675	0.983832
23212	8531	Q15050	P16989	RRS1	CSDA	3.12713e-12	0.160596	0.839404
23212	4904	Q15050	P67809	RRS1	YBX1	3.23678e-15	0.00689376	0.993106
23212	6130	Q15050	P62424	RRS1	RPL7A	2.56448e-15	0.036191	0.963809
23212	23451	Q15050	O75533	RRS1	SF3B1	1.53014e-13	0.0641728	0.935827
23212	79050	Q15050	Q9BVI4	RRS1	NOC4L	3.59009e-09	0.153071	0.846929
23212	6189	Q15050	P61247	RRS1	RPS3A	8.18396e-18	0.0287863	0.971214
23212	6208	Q15050	P62263	RRS1	RPS14	3.24168e-28	0.0445361	0.955464
23212	6204	Q15050	P46783	RRS1	RPS10	8.6893e-13	0.0216611	0.978339
23212	6187	Q15050	P15880	RRS1	RPS2	1.65915e-30	0.00301536	0.996985
23212	117246	Q15050	Q8IY81	RRS1	FTSJ3	2.0309e-11	0.154177	0.845823
23212	6188	Q15050	P23396	RRS1	RPS3	6.03564e-15	0.0012019	0.998798
23212	9188	Q15050	Q9NR30-2	RRS1	DDX21	9.90492e-13	0.161775	0.838225
23212	6175	Q15050	P05388	RRS1	RPLP0	3.32405e-13	0.0877528	0.912247
23212	6122	Q15050	P39023	RRS1	RPL3	2.09995e-10	0.0097885	0.990211
23212	708	Q15050	Q07021	RRS1	C1QBP	2.97529e-15	0.107478	0.892522
23212	55037	Q15050	Q96EY7-2	RRS1	PTCD3	1.14443e-13	0.163635	0.836365
23212	4736	Q15050	P62906	RRS1	RPL10A	4.92635e-28	0.103374	0.896626
23212	1736	Q15050	O60832	RRS1	DKC1	4.05493e-16	0.120928	0.879072
23212	22907	Q15050	Q7L2E3-2	RRS1	DHX30	1.25037e-14	0.0429809	0.957019
23212	6128	Q15050	Q02878	RRS1	RPL6	4.73205e-12	0.0373391	0.962661
23212	90957	Q15050	Q6P158	RRS1	DHX57	1.03357e-10	0.0647749	0.935225
23212	6217	Q15050	P62249	RRS1	RPS16	5.16144e-16	0.00911815	0.990882
23212	11338	Q15050	P26368-2	RRS1	U2AF2	1.38752e-27	0.00227553	0.997724
23212	27350	Q15050	Q9NRW3	RRS1	APOBEC3C	0.000817049	0.00115663	0.998026
23212	9904	Q15050	Q9Y4C8	RRS1	RBM19	6.89455e-16	0.188091	0.811909
23212	85437	Q15050	Q8TBF4	RRS1	ZCRB1	1.60914e-17	0.0405668	0.959433
23212	6141	Q15050	Q07020	RRS1	RPL18	6.37092e-26	0.0165389	0.983461
23212	64983	Q15050	Q9BYC8	RRS1	MRPL32	0.000134488	0.162367	0.837499
23212	6159	Q15050	P47914	RRS1	RPL29	1.36515e-07	0.167818	0.832182
23212	6132	Q15050	P62917	RRS1	RPL8	2.43431e-25	0.0318041	0.968196
23212	56829	Q15050	Q7Z2W4-2	RRS1	ZC3HAV1	7.45636e-24	0.128015	0.871985
23212	7818	Q15050	P51398	RRS1	DAP3	2.56189e-15	0.0664556	0.933544
23212	9045	Q15050	P50914	RRS1	RPL14	4.89903e-23	0.119628	0.880372
23212	4869	Q15050	P06748-2	RRS1	NPM1	1.54878e-28	0.0193476	0.980652
23212	6133	Q15050	P32969	RRS1	RPL9	4.29619e-11	0.212075	0.787925
23212	23560	Q15050	Q9BZE4	RRS1	GTPBP4	7.39816e-13	0.0831221	0.916878
23212	84656	Q15050	Q49A26-2	RRS1	GLYR1	2.08742e-13	0.219878	0.780122
23212	6224	Q15050	P60866	RRS1	RPS20	4.96534e-15	0.0375203	0.96248
23212	6155	Q15050	P61353	RRS1	RPL27	1.12994e-13	0.186171	0.813829
23212	6206	Q15050	P25398	RRS1	RPS12	5.05743e-10	0.160209	0.839791
23212	29997	Q15050	Q9NZM5	RRS1	GLTSCR2	7.3245e-26	0.215377	0.784623
23212	6223	Q15050	P39019	RRS1	RPS19	4.12179e-16	0.0161203	0.98388
23212	84365	Q15050	Q9BYG3	RRS1	MKI67IP	5.05231e-26	0.0637854	0.936215
23212	10240	Q15050	Q92665	RRS1	MRPS31	1.45899e-13	0.0112744	0.988726
23212	6209	Q15050	P62841	RRS1	RPS15	5.32236e-13	0.018576	0.981424
23212	54865	Q15050	Q5T3I0-3	RRS1	GPATCH4	3.87967e-29	0.058053	0.941947
23212	64965	Q15050	P82933	RRS1	MRPS9	2.15713e-11	0.0294372	0.970563
23212	10528	Q15050	O00567	RRS1	NOP56	7.62145e-16	0.136656	0.863344
23212	11103	Q15050	Q13601	RRS1	KRR1	2.00786e-10	0.226179	0.773821
23212	6202	Q15050	P62241	RRS1	RPS8	2.67313e-25	0.156525	0.843475
23212	55299	Q15050	Q8TDN6	RRS1	BRIX1	1.36547e-11	0.0675445	0.932456
23212	9790	Q15050	Q14692	RRS1	BMS1	1.87874e-17	0.119805	0.880195
23212	6160	Q15050	P62899	RRS1	RPL31	8.41155e-11	0.0902697	0.90973
23212	84450	Q15050	Q96ME7	RRS1	ZNF512	2.575e-22	0.22865	0.77135
23212	6139	Q15050	P18621	RRS1	RPL17	1.69477e-14	0.197041	0.802959
23212	400506	Q15050	Q1ED39	RRS1	C16orf88	8.82161e-27	0.248383	0.751617
23212	4343	Q15050	Q9HCE1	RRS1	MOV10	1.05871e-14	0.241401	0.758599
23212	3921	Q15050	P08865	RRS1	RPSA	2.31725e-25	0.119109	0.880891
23212	9933	Q15050	Q15397	RRS1	KIAA0020	1.99595e-25	0.150085	0.849915
23212	6147	Q15050	P62750	RRS1	RPL23A	9.28928e-14	0.0780581	0.921942
23212	6207	Q15050	P62277	RRS1	RPS13	1.51508e-12	0.0955299	0.90447
23212	6234	Q15050	P62857	RRS1	RPS28	8.77533e-13	0.0268112	0.973189
23212	6161	Q15050	P62910	RRS1	RPL32	8.45052e-14	0.158405	0.841595
23212	10412	Q15050	O95478	RRS1	NSA2	6.00049e-20	0.00914879	0.990851
23212	5937	Q15050	P29558-2	RRS1	RBMS1	5.18534e-07	0.0375175	0.962482
23212	60488	Q15050	P82673-2	RRS1	MRPS35	1.42344e-17	0.0173114	0.982689
23212	6203	Q15050	P46781	RRS1	RPS9	6.61301e-13	0.0271235	0.972876
23212	6222	Q15050	P62269	RRS1	RPS18	6.19967e-14	0.006136	0.993864
23212	6218	Q15050	P08708	RRS1	RPS17	4.73562e-11	0.127764	0.872236
23212	10642	Q15050	Q9NZI8	RRS1	IGF2BP1	4.98029e-15	0.156327	0.843673
23212	23521	Q15050	P40429	RRS1	RPL13A	1.29198e-15	0.110862	0.889138
23212	6142	Q15050	Q02543	RRS1	RPL18A	3.48389e-29	0.0194287	0.980571
23212	23029	Q15050	P42696	RRS1	RBM34	2.1225e-23	0.101678	0.898322
23212	140890	Q15050	Q8WXA9-2	RRS1	SREK1	1.22231e-09	0.0603248	0.939675
23212	6168	Q15050	P61513	RRS1	RPL37A	3.30857e-22	0.00544854	0.994551
23212	84154	Q15050	Q9H7B2	RRS1	RPF2	1.79554e-14	0.018794	0.981206
23212	6137	Q15050	P26373	RRS1	RPL13	3.57824e-28	0.216132	0.783868
23212	10199	Q15050	O00566	RRS1	MPHOSPH10	3.31057e-10	0.199419	0.800581
23212	131405	Q15050	Q2Q1W2	RRS1	TRIM71	1.31243e-11	0.00832677	0.991673
23212	5936	Q15050	Q9BWF3	RRS1	RBM4	1.97215e-22	0.0626308	0.937369
23212	5814	Q15050	Q96QR8	RRS1	PURB	2.01929e-08	0.00219822	0.997802
23212	5813	Q15050	Q00577	RRS1	PURA	6.14217e-14	0.210954	0.789046
23212	6230	Q15050	P62851	RRS1	RPS25	2.90436e-14	0.0251149	0.974885
23212	10262	Q15050	Q15427	RRS1	SF3B4	1.97508e-13	0.0881098	0.91189
23212	6430	Q15050	Q13243-3	RRS1	SRSF5	3.55093e-13	0.0782069	0.921793
23212	6780	Q15050	O95793-2	RRS1	STAU1	1.6554e-27	0.0474645	0.952536
23212	2733	Q15050	Q53GS7	RRS1	GLE1	1.22183e-11	0.0737231	0.926277
23212	51755	Q15050	Q9NYV4-2	RRS1	CDK12	1.35904e-05	0.0166003	0.983386
23212	51021	Q15050	Q9Y3D3	RRS1	MRPS16	7.80596e-07	0.121506	0.878493
23212	11224	Q15050	P42766	RRS1	RPL35	1.93357e-11	0.150944	0.849056
23212	6229	Q15050	P62847-2	RRS1	RPS24	2.5327e-09	0.0310673	0.968933
23212	23608	Q15050	Q9UHC7-2	RRS1	MKRN1	0.0168987	0.00369329	0.979408
23212	6193	Q15050	P46782	RRS1	RPS5	1.1872e-11	0.0183313	0.981669
23212	65265	Q15050	Q9H7E9-2	RRS1	C8orf33	0.000412404	0.127679	0.871909
23212	6164	Q15050	P49207	RRS1	RPL34	6.20639e-08	0.0460614	0.953939
23212	8338	Q15050	Q16777	RRS1	HIST2H2AC	1.06617e-06	2.05315e-08	0.999999
23212	6165	Q15050	P18077	RRS1	RPL35A	1.40038e-07	0.0603582	0.939642
23212	122704	Q15050	Q86TS9	RRS1	MRPL52	0.0364897	0.00348281	0.960027
8460	60	O60507	P60709	TPST1	ACTB	7.25912e-16	0.187438	0.812562
7389	728378	P06132	A5A3E0	UROD	POTEF	1.10855e-10	0.0603882	0.939612
440087	2521	A2RU48	P35637-2	C12orf69	FUS	9.7863e-16	0.231667	0.768333
10969	6122	Q99848	P39023	EBNA1BP2	RPL3	4.28273e-12	0.0743198	0.92568
10969	3024	Q99848	Q02539	EBNA1BP2	HIST1H1A	2.8226e-17	2.07817e-06	0.999998
10969	3008	Q99848	P10412	EBNA1BP2	HIST1H1E	5.47774e-22	0.154268	0.845732
10969	4691	Q99848	P19338	EBNA1BP2	NCL	4.71481e-28	0.180582	0.819418
10969	6141	Q99848	Q07020	EBNA1BP2	RPL18	2.15914e-26	0.0167672	0.983233
10969	4869	Q99848	P06748-2	EBNA1BP2	NPM1	4.60825e-27	0.17484	0.82516
10969	6132	Q99848	P62917	EBNA1BP2	RPL8	6.54796e-23	0.0585796	0.94142
10969	6202	Q99848	P62241	EBNA1BP2	RPS8	1.64073e-27	0.0666586	0.933341
10969	55299	Q99848	Q8TDN6	EBNA1BP2	BRIX1	2.92891e-12	0.079125	0.920875
10969	6203	Q99848	P46781	EBNA1BP2	RPS9	4.48958e-15	0.226253	0.773747
10969	6142	Q99848	Q02543	EBNA1BP2	RPL18A	1.03794e-29	0.225156	0.774844
10969	7169	Q99848	P07951-2	EBNA1BP2	TPM2	0.000133155	0.000350523	0.999516
10969	6130	Q99848	P62424	EBNA1BP2	RPL7A	2.62356e-16	0.130202	0.869798
10969	6157	Q99848	P46776	EBNA1BP2	RPL27A	1.0139e-10	0.232901	0.767099
10969	6156	Q99848	P62888	EBNA1BP2	RPL30	4.71104e-21	0.064991	0.935009
83957	3312	UNKNOWN	P11142	FKSG43	HSPA8	2.19948e-14	0.118025	0.881975
83957	83786	UNKNOWN	Q9BZ67-2	FKSG43	FRMD8	2.51446e-12	5.47033e-12	1
140680	3312	Q9NUD7	P11142	C20orf96	HSPA8	9.40482e-19	0.223279	0.776721
140680	339457	Q9NUD7	Q69YW0	C20orf96	C1orf222	0.000510296	1.93204e-06	0.999488
3354	3312	P28566	P11142	HTR1E	HSPA8	2.79024e-18	0.166865	0.833135
3354	60	P28566	P60709	HTR1E	ACTB	8.8513e-19	0.193787	0.806213
3354	345651	P28566	Q562R1	HTR1E	ACTBL2	5.18257e-13	0.0499677	0.950032
3354	506	P28566	P06576	HTR1E	ATP5B	2.12203e-15	0.00910145	0.990899
3354	339457	P28566	Q69YW0	HTR1E	C1orf222	0.105259	5.72839e-05	0.894684
3623	3309	P05111	P11021	INHA	HSPA5	1.44225e-14	0.0707302	0.92927
3623	2923	P05111	P30101	INHA	PDIA3	1.14308e-13	0.00210456	0.997895
3623	811	P05111	P27797	INHA	CALR	2.89358e-12	0.00518694	0.994813
3623	8517	P05111	Q9Y6K9-2	INHA	IKBKG	0.0477362	0.197501	0.754762
57179	3313	Q96A73-2	P38646	KIAA1191	HSPA9	2.13886e-12	0.118838	0.881162
57179	10498	Q96A73-2	Q86X55-1	KIAA1191	CARM1	5.55516e-12	0.00888619	0.991114
4010	4081	O60663-2	Q13394	LMX1B	MAB21L1	0.00132547	0.000250831	0.998424
4010	728378	O60663-2	A5A3E0	LMX1B	POTEF	4.98067e-09	2.58816e-05	0.999974
4010	60	O60663-2	P60709	LMX1B	ACTB	4.71128e-13	0.0906206	0.909379
4010	63876	O60663-2	Q96KN3	LMX1B	PKNOX2	2.52435e-07	4.73487e-07	0.999999
4010	25973	O60663-2	Q7L3T8	LMX1B	PARS2	1.26669e-14	0.134613	0.865387
4010	8861	O60663-2	Q86U70-2	LMX1B	LDB1	6.92573e-11	4.50595e-07	1
4010	5087	O60663-2	P40424-2	LMX1B	PBX1	7.73878e-09	0.00120956	0.99879
4010	5089	O60663-2	P40425	LMX1B	PBX2	1.28236e-12	5.74927e-06	0.999994
4010	5090	O60663-2	P40426-2	LMX1B	PBX3	3.12422e-10	4.56e-05	0.999954
4010	4211	O60663-2	O00470	LMX1B	MEIS1	3.94653e-10	3.38712e-07	1
4010	4212	O60663-2	O14770-2	LMX1B	MEIS2	1.20957e-09	4.16962e-07	1
4010	23635	O60663-2	D6RH18	LMX1B	SSBP2	5.59488e-15	8.40343e-11	1
4010	170463	O60663-2	Q9BWG4	LMX1B	SSBP4	2.70709e-13	3.595e-10	1
4010	23648	O60663-2	Q9BWW4-2	LMX1B	SSBP3	1.35047e-17	2.13863e-11	1
55998	60	Q9H1B4-2	P60709	NXF5	ACTB	1.29892e-18	0.167863	0.832137
55998	345651	Q9H1B4-2	Q562R1	NXF5	ACTBL2	1.93906e-11	0.0208857	0.979114
83879	7532	Q9BWT1-2	P61981	CDCA7	YWHAG	4.05051e-17	0.0527987	0.947201
83879	7534	Q9BWT1-2	P63104	CDCA7	YWHAZ	1.04971e-14	0.0450911	0.954909
83879	7533	Q9BWT1-2	Q04917	CDCA7	YWHAH	3.22375e-16	0.227572	0.772428
5426	3312	Q07864	P11142	POLE	HSPA8	1.23773e-13	0.181594	0.818406
5426	5427	Q07864	P56282	POLE	POLE2	2.41197e-21	2.99486e-11	1
84722	2521	Q6PGN9-2	P35637-2	PSRC1	FUS	7.75905e-16	0.213999	0.786001
84722	3275	Q6PGN9-2	P55345	PSRC1	PRMT2	0.00055339	3.89671e-05	0.999408
10635	3728	Q96B01-2	P14923	RAD51AP1	JUP	3.41875e-12	0.0840196	0.91598
10635	57599	Q96B01-2	Q8TAF3	RAD51AP1	WDR48	1.88064e-12	0.000455598	0.999544
10635	3502	Q96B01-2	P01860	RAD51AP1	IGHG3	0.00215384	0.00066134	0.997185
10635	3503	Q96B01-2	P01861	RAD51AP1	IGHG4	0.00142049	0.000142657	0.998437
10635	7398	Q96B01-2	O94782	RAD51AP1	USP1	5.97064e-13	0.114245	0.885755
10635	64854	Q96B01-2	P62068-2	RAD51AP1	USP46	3.03656e-10	9.02644e-06	0.999991
8480	4928	P78406	P52948-5	RAE1	NUP98	1.78556e-12	0.0644962	0.935504
8480	55109	P78406	Q8N302	RAE1	AGGF1	1.00392e-11	2.14609e-05	0.999979
8480	5558	P78406	P49643	RAE1	PRIM2	4.64871e-11	0.220094	0.779906
8480	701	P78406	O60566-3	RAE1	BUB1B	1.12497e-10	0.0170434	0.982957
8480	5557	P78406	P49642	RAE1	PRIM1	1.1952e-25	0.0386349	0.961365
79608	5245	Q7Z5B4-5	P35232	RIC3	PHB	1.6594e-14	0.000367155	0.999633
79608	11160	Q7Z5B4-5	O94905	RIC3	ERLIN2	3.84495e-13	0.0430517	0.956948
79608	60	Q7Z5B4-5	P60709	RIC3	ACTB	1.84335e-14	0.0990972	0.900903
79608	55735	Q7Z5B4-5	Q9NVH1-2	RIC3	DNAJC11	1.51238e-11	0.221982	0.778018
79608	23310	Q7Z5B4-5	P42695	RIC3	NCAPD3	5.87537e-12	0.223615	0.776385
79608	23326	Q7Z5B4-5	Q9UPT9-2	RIC3	USP22	0.00182464	0.0525166	0.945659
79608	11331	Q7Z5B4-5	Q99623	RIC3	PHB2	2.08792e-10	0.000363803	0.999636
79608	64924	Q7Z5B4-5	Q8TAD4	RIC3	SLC30A5	2.56992e-07	0.026321	0.973679
79608	55005	Q7Z5B4-5	Q9NWS8	RIC3	RMND1	8.58946e-08	0.0513082	0.948692
79608	202018	Q7Z5B4-5	Q6NXT6-2	RIC3	TAPT1	1.26076e-08	2.16534e-06	0.999998
79608	29781	Q7Z5B4-5	Q6IBW4-2	RIC3	NCAPH2	8.76477e-12	0.000810161	0.99919
79608	83590	Q7Z5B4-5	Q9BVT8	RIC3	TMUB1	1.88272e-08	0.116004	0.883996
79608	987	Q7Z5B4-5	P50851-2	RIC3	LRBA	2.39091e-05	0.083118	0.916858
79608	55676	Q7Z5B4-5	Q6NXT4-2	RIC3	SLC30A6	9.21717e-09	0.00752826	0.992472
79608	10079	Q7Z5B4-5	O75110	RIC3	ATP9A	1.12403e-06	0.00712436	0.992875
57007	506	P25106	P06576	CXCR7	ATP5B	3.12384e-14	0.0064182	0.993582
57007	498	P25106	P25705	CXCR7	ATP5A1	1.62405e-12	0.0382314	0.961769
57007	539	P25106	P48047	CXCR7	ATP5O	2.36229e-14	0.0580429	0.941957
83942	3312	Q9BXA7	P11142	TSSK1B	HSPA8	7.60621e-14	0.0691335	0.930866
83942	3306	Q9BXA7	P54652	TSSK1B	HSPA2	6.80085e-12	0.238102	0.761898
83942	4288	Q9BXA7	P46013-2	TSSK1B	MKI67	2.62522e-12	0.192683	0.807317
83942	22994	Q9BXA7	Q9UPN4-2	TSSK1B	AZI1	6.30131e-10	1.62814e-05	0.999984
83942	10243	Q9BXA7	Q9NQX3-2	TSSK1B	GPHN	2.89295e-15	7.44516e-05	0.999926
83942	131544	Q9BXA7	Q68DQ2	TSSK1B	CRYBG3	1.30798e-10	1.82814e-06	0.999998
83942	26130	Q9BXA7	Q14C86-2	TSSK1B	GAPVD1	1.16981e-09	0.0317317	0.968268
83942	28966	Q9BXA7	Q9Y343-2	TSSK1B	SNX24	0.00136455	0.00119028	0.997445
64854	23239	P62068-2	O60346	USP46	PHLPP1	1.1882e-08	1.01857e-05	0.99999
64854	91833	P62068-2	Q8TBZ3-2	USP46	WDR20	1.82317e-21	4.17295e-12	1
64854	1762	P62068-2	Q09019	USP46	DMWD	1.15993e-11	5.10148e-07	0.999999
64854	3312	P62068-2	P11142	USP46	HSPA8	3.56609e-13	0.238935	0.761065
64854	60	P62068-2	P60709	USP46	ACTB	6.64672e-14	0.166546	0.833454
64854	57599	P62068-2	Q8TAF3	USP46	WDR48	6.26998e-14	0.000252395	0.999748
64854	58533	P62068-2	Q9UNH7	USP46	SNX6	5.84332e-08	0.00392724	0.996073
64854	6643	P62068-2	O60749	USP46	SNX2	7.17108e-11	0.0113684	0.988632
64854	23035	P62068-2	Q6ZVD8-2	USP46	PHLPP2	7.27418e-09	5.92573e-09	1
30813	3312	Q9NZR4	P11142	VSX1	HSPA8	1.85776e-16	0.14024	0.85976
30813	7846	Q9NZR4	Q71U36	VSX1	TUBA1A	1.14563e-13	0.178429	0.821571
30813	1459	Q9NZR4	P19784	VSX1	CSNK2A2	1.3196e-12	1.06274e-05	0.999989
30813	1457	Q9NZR4	P68400	VSX1	CSNK2A1	1.34182e-11	3.25805e-06	0.999997
30813	1460	Q9NZR4	P67870	VSX1	CSNK2B	6.40691e-10	0.000550078	0.99945
30813	219333	Q9NZR4	O75317	VSX1	USP12	0.106958	0.0310583	0.861984
30813	8338	Q9NZR4	Q16777	VSX1	HIST2H2AC	6.63692e-05	0.00135061	0.998583
25847	8881	Q9BS18	Q13042-2	ANAPC13	CDC16	3.12651e-09	1.4533e-07	1
25847	119504	Q9BS18	Q96DE5	ANAPC13	ANAPC16	2.20588e-05	3.94869e-05	0.999938
25847	29945	Q9BS18	Q9UJX5	ANAPC13	ANAPC4	1.46243e-10	7.09752e-08	1
25847	64682	Q9BS18	Q9H1A4	ANAPC13	ANAPC1	4.48664e-12	7.04728e-06	0.999993
25847	8697	Q9BS18	Q9UJX2	ANAPC13	CDC23	9.69265e-10	1.40736e-06	0.999999
25847	51343	Q9BS18	Q9UM11-2	ANAPC13	FZR1	6.10081e-14	0.000329314	0.999671
25847	29882	Q9BS18	Q9UJX6-2	ANAPC13	ANAPC2	3.18484e-10	1.70825e-07	1
25847	246184	Q9BS18	Q8NHZ8	ANAPC13	CDC26	3.99687e-11	3.15606e-07	1
25847	26271	Q9BS18	Q9UKT4-2	ANAPC13	FBXO5	0.0014125	2.44982e-07	0.998587
25847	10393	Q9BS18	Q9UM13	ANAPC13	ANAPC10	1.48402e-08	0.0148314	0.985169
25847	51433	Q9BS18	Q9UJX4	ANAPC13	ANAPC5	1.30917e-13	5.04487e-06	0.999995
25847	996	Q9BS18	P30260	ANAPC13	CDC27	2.71879e-10	1.39541e-06	0.999999
25847	51434	Q9BS18	Q9UJX3-2	ANAPC13	ANAPC7	2.55672e-11	0.000219039	0.999781
8992	53	UNKNOWN	P11117	ATP6V0E1	ACP2	0.000149371	0.211336	0.788515
8992	203547	UNKNOWN	Q3ZAQ7	ATP6V0E1	VMA21	0.000470531	0.00184781	0.997682
8992	23545	UNKNOWN	Q9Y487	ATP6V0E1	ATP6V0A2	2.36375e-11	0.0012306	0.998769
8992	535	UNKNOWN	Q93050-1	ATP6V0E1	ATP6V0A1	3.35416e-11	0.0150892	0.984911
8992	7905	UNKNOWN	Q00765	ATP6V0E1	REEP5	2.61982e-07	0.12035	0.87965
8992	54872	UNKNOWN	Q5H8A4-2	ATP6V0E1	PIGG	1.16295e-15	0.182244	0.817756
8992	6542	UNKNOWN	P52569-3	ATP6V0E1	SLC7A2	1.39533e-11	0.00253549	0.997465
8992	147007	UNKNOWN	Q8N511	ATP6V0E1	TMEM199	0.000102068	0.00154525	0.998353
8992	5792	UNKNOWN	P10586-2	ATP6V0E1	PTPRF	3.5541e-16	0.130586	0.869414
8992	84317	UNKNOWN	Q96NT0	ATP6V0E1	CCDC115	0.000146092	0.00118055	0.998673
2791	5082	P61952	Q13371	GNG11	PDCL	1.95595e-07	0.248583	0.751417
2785	2781	P63215	P19086	GNG3	GNAZ	2.48208e-07	0.000132352	0.999867
2785	2767	P63215	P29992	GNG3	GNA11	1.27528e-13	0.000199924	0.9998
2785	2776	P63215	P50148	GNG3	GNAQ	2.87087e-11	1.89091e-05	0.999981
2785	10672	P63215	Q14344	GNG3	GNA13	1.14144e-11	3.79451e-05	0.999962
2785	2782	P63215	P62873	GNG3	GNB1	1.04897e-12	0.0206057	0.979394
2785	59345	P63215	Q9HAV0	GNG3	GNB4	1.27016e-09	3.93724e-05	0.999961
2785	2318	P63215	Q14315-2	GNG3	FLNC	3.29852e-15	0.00513759	0.994862
2785	2771	P63215	P04899-2	GNG3	GNAI2	3.03289e-15	0.0486255	0.951374
2785	2775	P63215	P09471-2	GNG3	GNAO1	1.84505e-11	2.08654e-05	0.999979
2785	2780	P63215	P19087	GNG3	GNAT2	2.9817e-09	2.38705e-06	0.999998
2785	2770	P63215	P63096	GNG3	GNAI1	4.62714e-11	0.0752167	0.924783
2785	5082	P63215	Q13371	GNG3	PDCL	3.23827e-05	0.248597	0.751371
2786	2782	P50150	P62873	GNG4	GNB1	2.98367e-16	0.176264	0.823736
2786	59345	P50150	Q9HAV0	GNG4	GNB4	0.000153508	0.00122695	0.99862
2786	2778	P50150	P63092	GNG4	GNAS	2.40885e-24	1.46545e-05	0.999985
2786	2771	P50150	P04899-2	GNG4	GNAI2	3.05354e-17	3.7672e-05	0.999962
2786	2773	P50150	P08754	GNG4	GNAI3	2.11204e-18	4.85924e-07	1
2786	2770	P50150	P63096	GNG4	GNAI1	5.47177e-17	1.05457e-05	0.999989
2786	2767	P50150	P29992	GNG4	GNA11	1.18416e-13	0.212039	0.787961
2786	2776	P50150	P50148	GNG4	GNAQ	4.6363e-12	0.00542682	0.994573
2786	10672	P50150	Q14344	GNG4	GNA13	6.42139e-08	0.190836	0.809164
2786	5082	P50150	Q13371	GNG4	PDCL	2.35248e-12	0.0685597	0.93144
2786	158747	P50150	Q8NHP6	GNG4	MOSPD2	1.52164e-07	0.00269722	0.997303
8970	2266	P06899	P02679-2	HIST1H2BJ	FGG	1.25146e-10	2.93735e-06	0.999997
8970	2244	P06899	P02675	HIST1H2BJ	FGB	1.05884e-20	1.02123e-06	0.999999
8970	2243	P06899	P02671-2	HIST1H2BJ	FGA	5.25616e-08	6.41099e-07	0.999999
8970	84196	P06899	Q86UV5-2	HIST1H2BJ	USP48	0.00114709	0.0100043	0.988849
8970	3043	P06899	P68871	HIST1H2BJ	HBB	1.34502e-06	0.00491409	0.995085
8970	4193	P06899	Q00987-11	HIST1H2BJ	MDM2	1.55008e-07	0.18952	0.81048
8970	3040	P06899	P69905	HIST1H2BJ	HBA2	0.00636012	0.143712	0.849928
84525	55726	UNKNOWN	Q9NVM9	HOPX	C12orf11	0.00483888	0.00143806	0.993723
51124	54832	Q9Y5U9	Q709C8-2	IER3IP1	VPS13C	3.0668e-09	0.00223045	0.99777
51124	5793	Q9Y5U9	P23470-2	IER3IP1	PTPRG	8.67305e-09	0.249605	0.750395
51124	2787	Q9Y5U9	P63218	IER3IP1	GNG5	0.0230889	0.0946648	0.882246
51124	115	Q9Y5U9	O60503	IER3IP1	ADCY9	0.00176733	0.174936	0.823296
132141	81556	Q8N6M8-2	Q96SY0	IQCF1	C15orf44	5.15562e-10	0.211494	0.788506
132141	23272	Q8N6M8-2	Q9UK61-3	IQCF1	C3orf63	1.09688e-08	0.172978	0.827022
132141	81691	Q8N6M8-2	Q96IC2-2	IQCF1	LOC81691	1.49139e-05	0.0445265	0.955459
132141	9882	Q8N6M8-2	O60343-2	IQCF1	TBC1D4	1.346e-14	0.0542206	0.945779
132141	57521	Q8N6M8-2	Q8N122	IQCF1	RPTOR	1.20078e-14	0.048263	0.951737
132141	30844	Q8N6M8-2	Q9H223	IQCF1	EHD4	8.35561e-11	0.105012	0.894988
132141	63897	Q8N6M8-2	Q6AI08	IQCF1	HEATR6	2.89336e-14	0.135898	0.864102
132141	4548	Q8N6M8-2	Q99707	IQCF1	MTR	2.00858e-13	0.201132	0.798868
132141	394	Q8N6M8-2	Q13017-2	IQCF1	ARHGAP5	1.32937e-11	2.29666e-05	0.999977
132141	10381	Q8N6M8-2	Q13509	IQCF1	TUBB3	1.09937e-11	0.0808552	0.919145
132141	347688	Q8N6M8-2	Q3ZCM7	IQCF1	TUBB8	1.43826e-08	0.0474235	0.952576
132141	55631	Q8N6M8-2	Q9H9A6	IQCF1	LRRC40	7.38878e-05	0.0191814	0.980745
132141	1992	Q8N6M8-2	P30740	IQCF1	SERPINB1	0.000541494	0.129817	0.869641
132141	56952	Q8N6M8-2	Q9NRG1-2	IQCF1	PRTFDC1	0.00852769	0.00207539	0.989397
132141	55690	Q8N6M8-2	Q6VY07	IQCF1	PACS1	2.5697e-06	1.82086e-06	0.999996
132141	22894	Q8N6M8-2	Q9Y2L1	IQCF1	DIS3	6.80563e-13	0.0048876	0.995112
132141	10947	Q8N6M8-2	P53677	IQCF1	AP3M2	1.853e-09	0.0256406	0.974359
132141	55034	Q8N6M8-2	Q96EN8	IQCF1	MOCOS	6.42172e-06	0.0669056	0.933088
132141	8458	Q8N6M8-2	Q9UNY4-2	IQCF1	TTF2	6.32802e-13	0.00445351	0.995546
132141	5610	Q8N6M8-2	P19525	IQCF1	EIF2AK2	0.168437	0.00368775	0.827875
132141	22884	Q8N6M8-2	Q9Y2I8	IQCF1	WDR37	0.000742088	0.00285981	0.996398
132141	55055	Q8N6M8-2	Q9H900-2	IQCF1	ZWILCH	1.01264e-05	0.000176734	0.999813
132141	669	Q8N6M8-2	P07738	IQCF1	BPGM	0.0201389	0.187234	0.792627
132141	79607	Q8N6M8-2	Q9BPY3	IQCF1	FAM118B	5.54644e-09	0.00784335	0.992157
132141	375444	Q8N6M8-2	Q96MH7	IQCF1	C5orf34	4.9417e-08	0.0468879	0.953112
132141	26007	Q8N6M8-2	Q3LXA3	IQCF1	DAK	0.104176	0.000197346	0.895626
132141	286257	Q8N6M8-2	Q9BUH6	IQCF1	C9orf142	5.31905e-07	0.0385258	0.961474
132141	84515	Q8N6M8-2	Q9UJA3-3	IQCF1	MCM8	7.74497e-09	0.153879	0.846121
132141	84068	Q8N6M8-2	Q0GE19	IQCF1	SLC10A7	0.00057269	0.0624037	0.937024
132141	54676	Q8N6M8-2	Q9BX10	IQCF1	GTPBP2	0.00234957	0.151464	0.846186
284184	54902	A1L188	Q6DKK2	C17orf89	TTC19	6.1562e-08	0.018098	0.981902
284184	79133	A1L188	Q5TEU4	C17orf89	C20orf7	6.30571e-10	8.76838e-05	0.999912
11157	57819	P62312	Q9Y333	LSM6	LSM2	3.45628e-11	6.11329e-05	0.999939
11157	25804	P62312	Q9Y4Z0	LSM6	LSM4	4.75565e-09	0.00101562	0.998984
11157	51691	P62312	O95777	LSM6	NAA38	4.99021e-13	0.000100884	0.999899
11157	9129	P62312	O43395	LSM6	PRPF3	4.35994e-25	1.2227e-05	0.999988
11157	10419	P62312	O14744	LSM6	PRMT5	1.37147e-15	0.00307631	0.996924
11157	64852	P62312	Q9H6E5	LSM6	TUT1	7.02492e-12	1.31594e-06	0.999999
11157	9128	P62312	O43172-2	LSM6	PRPF4	9.59192e-26	0.00204536	0.997955
11157	83732	P62312	Q9BRS2	LSM6	RIOK1	6.70566e-11	1.46904e-05	0.999985
11157	9733	P62312	Q15020	LSM6	SART3	3.14814e-24	4.25373e-05	0.999957
11157	26121	P62312	Q8WWY3-2	LSM6	PRPF31	7.12134e-23	0.0619116	0.938088
11157	56257	P62312	Q7L2J0	LSM6	MEPCE	1.71424e-13	0.00030402	0.999696
11157	219988	P62312	Q86TB9-2	LSM6	PATL1	6.40644e-20	2.18732e-09	1
11157	79084	P62312	Q9BQA1	LSM6	WDR77	3.15205e-12	0.0584524	0.941548
11157	9465	P62312	Q9P0M2	LSM6	AKAP7	2.98832e-08	2.59216e-06	0.999997
11157	11193	P62312	O75554	LSM6	WBP4	1.92504e-12	0.00140417	0.998596
11157	23658	P62312	Q9Y4Y9-2	LSM6	LSM5	6.54766e-17	1.76859e-08	1
11157	6633	P62312	P62316	LSM6	SNRPD2	2.38235e-14	0.0575382	0.942462
11157	1207	P62312	P54105	LSM6	CLNS1A	1.17039e-12	6.57264e-06	0.999993
11157	55352	P62312	Q9NQ92	LSM6	C17orf79	1.12039e-05	0.000229204	0.99976
11157	27257	P62312	O15116	LSM6	LSM1	4.30706e-11	3.05594e-06	0.999997
11157	51690	P62312	Q9UK45	LSM6	LSM7	9.19206e-12	0.00316164	0.996838
11157	6635	P62312	P62304	LSM6	SNRPE	6.17998e-25	0.0147892	0.985211
11157	84967	P62312	Q969L4	LSM6	LSM10	0.0036509	2.86216e-06	0.996346
11157	6632	P62312	P62314	LSM6	SNRPD1	2.06273e-09	0.0303156	0.969684
11157	27258	P62312	P62310	LSM6	LSM3	5.41345e-08	0.0147916	0.985208
11157	8487	P62312	O14893-2	LSM6	SIP1	5.54912e-06	0.0796832	0.920311
11157	118472	P62312	Q8NB15-2	LSM6	ZNF511	0.00343187	1.38983e-06	0.996567
84328	51659	Q8WZA0	Q9Y248	LZIC	GINS2	6.55648e-10	9.55087e-05	0.999904
84328	84296	Q8WZA0	Q9BRT9	LZIC	GINS4	3.81177e-10	0.00460745	0.995393
84328	892	Q8WZA0	E5RFK5	LZIC	CCNC	1.19693e-07	0.000112887	0.999887
84328	23097	Q8WZA0	B4DUB1	LZIC	CDK19	1.12964e-09	0.00306847	0.996932
84328	1024	Q8WZA0	P49336-2	LZIC	CDK8	1.67113e-14	0.00134516	0.998655
57787	22934	Q96L34-2	P49247	MARK4	RPIA	0.00052677	0.0409835	0.95849
55090	9043	Q9NWA0	O60271-2	MED9	SPAG9	4.62837e-14	0.116425	0.883575
55090	10498	Q9NWA0	Q86X55-1	MED9	CARM1	2.25255e-15	0.132061	0.867939
55090	4900	Q9NWA0	Q92686	MED9	NRGN	5.92082e-05	0.00241599	0.997525
440145	10844	Q08AG7	Q9BSJ2	MZT1	TUBGCP2	4.90669e-13	0.000563486	0.999437
440145	5116	Q08AG7	O95613	MZT1	PCNT	2.73813e-12	6.05365e-05	0.999939
440145	114791	Q08AG7	Q96RT8	MZT1	TUBGCP5	1.01085e-09	4.31779e-07	1
440145	27229	Q08AG7	Q9UGJ1-2	MZT1	TUBGCP4	3.35467e-07	9.56823e-05	0.999904
440145	7283	Q08AG7	P23258	MZT1	TUBG1	1.13535e-11	0.00271991	0.99728
440145	10426	Q08AG7	Q96CW5	MZT1	TUBGCP3	9.40877e-12	2.7665e-05	0.999972
440145	85378	Q08AG7	Q96RT7-2	MZT1	TUBGCP6	2.19292e-10	5.93448e-05	0.999941
440145	653784	Q08AG7	Q6P582	MZT1	MZT2A	1.28759e-06	2.9475e-07	0.999998
440145	80097	Q08AG7	Q6NZ67	MZT1	MZT2B	2.22088e-06	0.000602022	0.999396
440145	29922	Q08AG7	Q9Y5B8-2	MZT1	NME7	8.63859e-07	0.00511876	0.99488
22981	7169	Q9Y2I6	P07951-2	NINL	TPM2	0.0140962	0.136816	0.849087
4900	55223	Q92686	Q9BVG3	NRGN	TRIM62	1.30976e-08	1.9009e-08	1
4900	84455	Q92686	A8K855-2	NRGN	EFCAB7	5.51782e-07	1.93145e-07	0.999999
26471	6407	O60356	Q02383	NUPR1	SEMG2	1.28091e-11	5.96959e-07	0.999999
26471	6406	O60356	P04279	NUPR1	SEMG1	5.71066e-12	1.87223e-06	0.999998
389336	79717	UNKNOWN	Q9HAB8	C5orf46	PPCS	0.0747791	1.26796e-07	0.925221
389336	7009	UNKNOWN	P55061	C5orf46	TMBIM6	2.10797e-08	0.161456	0.838544
11142	7298	Q9Y2B9	P04818	PKIG	TYMS	3.59873e-14	0.0456525	0.954348
11142	5567	Q9Y2B9	P22694-2	PKIG	PRKACB	3.9502e-12	0.0128439	0.987156
11142	7169	Q9Y2B9	P07951-2	PKIG	TPM2	0.0140962	0.136816	0.849087
140823	51752	P60602	Q9NZ08-2	ROMO1	ERAP1	4.08507e-10	0.174258	0.825742
10879	590	P02814	P06276	SMR3B	BCHE	3.91049e-11	0.000238505	0.999761
6637	6631	A8MWD9	P09234	SNRPG	SNRPC	1.81989e-11	0.134887	0.865113
6637	6626	A8MWD9	P09012	SNRPG	SNRPA	6.33261e-12	0.000458934	0.999541
6637	6629	A8MWD9	P08579	SNRPG	SNRPB2	1.62665e-12	0.00028669	0.999713
6637	10081	A8MWD9	Q8N8D1	SNRPG	PDCD7	2.83766e-08	3.17234e-05	0.999968
6637	9129	A8MWD9	O43395	SNRPG	PRPF3	3.06435e-24	0.000168012	0.999832
6637	23451	A8MWD9	O75533	SNRPG	SF3B1	4.56163e-13	0.00513683	0.994863
6637	114034	A8MWD9	Q96GM8	SNRPG	TOE1	1.46052e-08	0.000163448	0.999837
6637	24148	A8MWD9	O94906	SNRPG	PRPF6	2.96517e-13	0.00617343	0.993827
6637	11218	A8MWD9	Q9UHI6	SNRPG	DDX20	2.51132e-26	0.210443	0.789557
6637	23020	A8MWD9	O75643	SNRPG	SNRNP200	3.18681e-14	0.00984774	0.990152
6637	10594	A8MWD9	Q6P2Q9	SNRPG	PRPF8	1.04199e-12	0.025624	0.974376
6637	24144	A8MWD9	Q9UBB9	SNRPG	TFIP11	3.11862e-12	0.00121652	0.998783
6637	7150	A8MWD9	P11387	SNRPG	TOP1	1.445e-13	0.106557	0.893443
6637	64852	A8MWD9	Q9H6E5	SNRPG	TUT1	2.03845e-09	0.000129352	0.999871
6637	10992	A8MWD9	Q13435	SNRPG	SF3B2	6.69731e-12	0.0220822	0.977918
6637	143884	A8MWD9	Q2TBE0	SNRPG	CWF19L2	3.88839e-11	0.00054426	0.999456
6637	27336	A8MWD9	O43719	SNRPG	HTATSF1	2.4547e-13	0.00509161	0.994908
6637	9128	A8MWD9	O43172-2	SNRPG	PRPF4	2.49037e-21	0.146612	0.853388
6637	11066	A8MWD9	Q16560-2	SNRPG	SNRNP35	4.34772e-05	2.11083e-06	0.999954
6637	55783	A8MWD9	Q8IYT2	SNRPG	FTSJD1	9.13181e-06	2.31466e-07	0.999991
6637	60625	A8MWD9	Q9H5Z1	SNRPG	DHX35	1.75772e-10	0.000142804	0.999857
6637	50628	A8MWD9	P57678	SNRPG	GEMIN4	5.19195e-11	0.166961	0.833039
6637	9343	A8MWD9	Q15029	SNRPG	EFTUD2	3.94258e-14	0.0866985	0.913301
6637	94104	A8MWD9	Q9Y5B6	SNRPG	GCFC1	3.74274e-07	0.000518962	0.999481
6637	22950	A8MWD9	Q9BWU0	SNRPG	SLC4A1AP	9.88414e-12	2.03917e-05	0.99998
6637	51340	A8MWD9	Q9BZJ0-2	SNRPG	CRNKL1	2.40909e-12	0.00235782	0.997642
6637	9733	A8MWD9	Q15020	SNRPG	SART3	9.67464e-23	0.00477143	0.995229
6637	9416	A8MWD9	Q9BUQ8	SNRPG	DDX23	8.51716e-25	0.00234709	0.997653
6637	26121	A8MWD9	Q8WWY3-2	SNRPG	PRPF31	3.86715e-28	0.0471161	0.952884
6637	10291	A8MWD9	Q15459	SNRPG	SF3A1	8.76885e-13	0.00880032	0.9912
6637	56949	A8MWD9	Q9HCS7	SNRPG	XAB2	1.73073e-12	0.00175786	0.998242
6637	84292	A8MWD9	Q9BRX9	SNRPG	WDR83	3.79269e-07	0.00217638	0.997823
6637	79833	A8MWD9	Q8WXD5	SNRPG	GEMIN6	5.18864e-23	0.0339682	0.966032
6637	56257	A8MWD9	Q7L2J0	SNRPG	MEPCE	7.07016e-16	0.000258556	0.999741
6637	9092	A8MWD9	O43290	SNRPG	SART1	1.92247e-13	0.00943266	0.990567
6637	22938	A8MWD9	Q13573	SNRPG	SNW1	2.39906e-11	0.152589	0.847411
6637	154007	A8MWD9	Q6IEG0	SNRPG	SNRNP48	3.99026e-07	7.06819e-07	0.999999
6637	9465	A8MWD9	Q9P0M2	SNRPG	AKAP7	0.00301931	0.000213106	0.996768
6637	55599	A8MWD9	Q96LT9	SNRPG	RNPC3	1.35582e-10	1.57923e-06	0.999998
6637	10946	A8MWD9	Q12874	SNRPG	SF3A3	4.16791e-11	0.00143185	0.998568
6637	55094	A8MWD9	Q9BRR8	SNRPG	GPATCH1	2.06445e-08	0.000179442	0.999821
6637	51319	A8MWD9	Q96IZ7-2	SNRPG	RSRC1	0.0209429	0.00133635	0.977721
6637	6633	A8MWD9	P62316	SNRPG	SNRPD2	1.01464e-12	0.000571485	0.999429
6637	1207	A8MWD9	P54105	SNRPG	CLNS1A	1.1819e-12	0.000495758	0.999504
6637	151903	A8MWD9	Q8WUD4	SNRPG	CCDC12	1.03436e-10	0.0141101	0.98589
6637	8220	A8MWD9	Q96DF8	SNRPG	DGCR14	3.51238e-06	0.103782	0.896215
6637	10450	A8MWD9	Q9UNP9-2	SNRPG	PPIE	2.79409e-11	0.0671761	0.932824
6637	51362	A8MWD9	O60508	SNRPG	CDC40	1.47635e-10	0.100372	0.899628
6637	9716	A8MWD9	O60306	SNRPG	AQR	6.80091e-11	0.0107543	0.989246
6637	6635	A8MWD9	P62304	SNRPG	SNRPE	5.02037e-26	2.28701e-05	0.999977
6637	11017	A8MWD9	Q8WVK2	SNRPG	SNRNP27	1.80973e-13	0.000158237	0.999842
6637	6627	A8MWD9	P09661	SNRPG	SNRPA1	8.2213e-28	0.000130051	0.99987
6637	25929	A8MWD9	Q8TEQ6	SNRPG	GEMIN5	1.28125e-11	0.00128552	0.998714
6637	79171	A8MWD9	Q9BTD8-2	SNRPG	RBM42	5.31289e-11	0.0648307	0.935169
6637	25949	A8MWD9	O95926	SNRPG	SYF2	1.50106e-22	0.00866358	0.991336
6637	6625	A8MWD9	P08621	SNRPG	SNRNP70	1.25063e-28	1.24114e-05	0.999988
6637	10907	A8MWD9	P83876	SNRPG	TXNL4A	2.23099e-14	0.0339009	0.966099
6637	8233	A8MWD9	Q15696	SNRPG	ZRSR2	1.0574e-16	4.32256e-06	0.999996
6637	54960	A8MWD9	Q9NWZ8	SNRPG	GEMIN8	2.20453e-19	0.0188369	0.981163
6637	51639	A8MWD9	Q9Y3B4	SNRPG	SF3B14	8.10587e-15	0.0503896	0.94961
6637	79706	A8MWD9	Q9H875	SNRPG	PRKRIP1	3.3028e-05	7.08202e-07	0.999966
6637	6607	A8MWD9	Q16637-2	SNRPG	SMN2	1.76884e-11	0.0150564	0.984944
6637	134353	A8MWD9	P83369	SNRPG	LSM11	6.27008e-09	4.44803e-06	0.999996
6637	84967	A8MWD9	Q969L4	SNRPG	LSM10	0.0119636	2.51555e-06	0.988034
6637	10421	A8MWD9	O95400	SNRPG	CD2BP2	1.12524e-25	0.0263945	0.973606
6637	6636	A8MWD9	P62306	SNRPG	SNRPF	2.73169e-24	0.00206974	0.99793
6637	10262	A8MWD9	Q15427	SNRPG	SF3B4	2.38085e-11	0.0160885	0.983912
6637	84619	A8MWD9	Q8N5A5-2	SNRPG	ZGPAT	0.179788	0.0275154	0.792696
6637	253635	A8MWD9	Q8N954	SNRPG	CCDC75	0.0141397	0.0119378	0.973923
6637	6632	A8MWD9	P62314	SNRPG	SNRPD1	5.87287e-09	0.000448143	0.999552
6637	6638	A8MWD9	P63162	SNRPG	SNRPN	9.83915e-20	1.0703e-11	1
6637	6628	A8MWD9	P14678-2	SNRPG	SNRPB	5.19681e-13	0.00150162	0.998498
6637	8487	A8MWD9	O14893-2	SNRPG	SIP1	5.18852e-19	0.00099216	0.999008
6637	10078	A8MWD9	Q9Y5U2-2	SNRPG	TSSC4	3.76193e-26	0.00774754	0.992252
6637	96764	A8MWD9	Q96RS0	SNRPG	TGS1	0.000438879	0.00413554	0.995426
6637	55696	A8MWD9	Q9NW64-2	SNRPG	RBM22	0.029611	0.129234	0.841155
6637	57461	A8MWD9	Q9ULR0-1	SNRPG	ISY1	0.0054196	0.181415	0.813165
6637	6634	A8MWD9	P62318	SNRPG	SNRPD3	5.97241e-14	0.0862806	0.913719
6637	55954	A8MWD9	Q9UDW3	SNRPG	ZMAT5	2.90891e-20	8.40827e-05	0.999916
6637	338657	A8MWD9	Q86UT8	SNRPG	CCDC84	3.91612e-05	1.46222e-06	0.999959
51499	27166	O43715	Q9Y255	TRIAP1	PRELID1	4.90078e-15	1.14749e-12	1
51499	51012	O43715	Q9Y3B1	TRIAP1	SLMO2	2.58897e-11	2.09152e-11	1
51499	10650	O43715	Q96N28	TRIAP1	SLMO1	5.05152e-05	1.91866e-09	0.999949
51499	3512	O43715	P01591	TRIAP1	IGJ	0.0416592	0.0156713	0.94267
1831	9819	Q99576-3	O75157	TSC22D3	TSC22D2	1.55933e-11	1.28177e-06	0.999999
1831	8848	Q99576-3	Q15714	TSC22D3	TSC22D1	7.69001e-10	8.34044e-06	0.999992
1831	81628	Q99576-3	Q9Y3Q8	TSC22D3	TSC22D4	9.84471e-26	1.52074e-09	1
1831	55165	Q99576-3	Q53EZ4	TSC22D3	CEP55	0.00131169	0.0452808	0.953408
1831	29959	Q99576-3	Q9UHY1	TSC22D3	NRBP1	5.4166e-13	0.0161725	0.983827
27089	7381	O14949	P14927	UQCRQ	UQCRB	5.75401e-21	8.51752e-07	0.999999
27089	7385	O14949	P22695	UQCRQ	UQCRC2	2.1482e-14	0.0184436	0.981556
27089	9167	O14949	O14548	UQCRQ	COX7A2L	2.68213e-13	2.55688e-05	0.999974
27089	7384	O14949	P31930	UQCRQ	UQCRC1	4.89477e-14	0.00411469	0.995885
27089	80142	O14949	Q9H7Z7	UQCRQ	PTGES2	7.10791e-08	0.152212	0.847788
27089	140683	O14949	Q96DR5	UQCRQ	C20orf70	2.14384e-05	0.000320802	0.999658
27089	4519	O14949	P00156	UQCRQ	CYTB	1.81683e-07	2.68362e-05	0.999973
27089	1340	O14949	P14854	UQCRQ	COX6B1	4.82417e-07	0.00129873	0.998701
27089	3494	O14949	P01877	UQCRQ	IGHA2	1.73256e-08	0.000207478	0.999793
27089	3493	O14949	P01876	UQCRQ	IGHA1	3.75938e-10	0.168902	0.831098
27089	4512	O14949	P00395	UQCRQ	COX1	6.28726e-05	0.182314	0.817623
27089	1469	O14949	P01037	UQCRQ	CST1	1.12594e-07	0.000996026	0.999004
27089	1472	O14949	P01036	UQCRQ	CST4	3.11304e-06	0.0233362	0.976661
140832	23140	UNKNOWN	O43149	WFDC10A	ZZEF1	4.63488e-13	0.0081308	0.991869
140832	79654	UNKNOWN	Q5T447	WFDC10A	HECTD3	3.86576e-16	0.118953	0.881047
653219	9877	UNKNOWN	O75152	XAGE1A	ZC3H11A	1.31573e-10	0.142143	0.857857
653219	9620	UNKNOWN	Q9NYQ6	XAGE1A	CELSR1	8.22206e-11	0.00348401	0.996516
653219	9730	UNKNOWN	Q9Y4B6-2	XAGE1A	VPRBP	1.25275e-15	0.0233752	0.976625
653219	64763	UNKNOWN	Q6ZN55-2	XAGE1A	ZNF574	1.66039e-12	0.0111465	0.988854
653219	120114	UNKNOWN	Q8TDW7-3	XAGE1A	FAT3	2.069e-12	0.000150419	0.99985
653219	2195	UNKNOWN	Q14517	XAGE1A	FAT1	8.77773e-12	0.039604	0.960396
653219	341640	UNKNOWN	Q5SZK8-2	XAGE1A	FREM2	1.3302e-10	0.0634653	0.936535
653219	23524	UNKNOWN	Q9UQ35	XAGE1A	SRRM2	2.111e-16	0.170927	0.829073
653219	79633	UNKNOWN	Q6V0I7-3	XAGE1A	FAT4	1.88831e-12	3.27719e-05	0.999967
653219	7290	UNKNOWN	P54198-2	XAGE1A	HIRA	4.82365e-11	0.000395774	0.999604
653219	5099	UNKNOWN	O60245-2	XAGE1A	PCDH7	3.42833e-14	0.00026899	0.999731
653219	23523	UNKNOWN	Q9Y6J0	XAGE1A	CABIN1	7.05476e-11	8.46543e-05	0.999915
653219	65986	UNKNOWN	Q96DT7	XAGE1A	ZBTB10	2.97549e-08	3.83115e-05	0.999962
653219	5612	UNKNOWN	O43422	XAGE1A	PRKRIR	3.62309e-13	0.00478764	0.995212
653219	7014	UNKNOWN	Q15554	XAGE1A	TERF2	4.73187e-09	1.0951e-05	0.999989
653219	4193	UNKNOWN	Q00987-11	XAGE1A	MDM2	4.78095e-10	0.0130109	0.986989
653219	54386	UNKNOWN	Q9NYB0	XAGE1A	TERF2IP	7.53963e-14	0.0121507	0.987849
653219	55871	UNKNOWN	Q9BRT8-3	XAGE1A	CBWD1	6.98793e-11	0.0949165	0.905083
653219	80144	UNKNOWN	E9PHH6	XAGE1A	FRAS1	3.72897e-15	0.203927	0.796073
653219	55663	UNKNOWN	Q9NWS9	XAGE1A	ZNF446	1.80683e-07	0.0124915	0.987508
653219	1952	UNKNOWN	Q9HCU4	XAGE1A	CELSR2	1.2167e-13	0.00026303	0.999737
653219	51182	UNKNOWN	Q0VDF9	XAGE1A	HSPA14	2.67415e-09	0.054717	0.945283
653219	10381	UNKNOWN	Q13509	XAGE1A	TUBB3	9.69102e-16	0.189103	0.810897
653219	84838	UNKNOWN	Q96IT1-2	XAGE1A	ZNF496	1.97435e-08	0.00073159	0.999268
653219	10009	UNKNOWN	Q86T24	XAGE1A	ZBTB33	3.68659e-15	0.00597711	0.994023
653219	84059	UNKNOWN	Q8WXG9	XAGE1A	GPR98	7.6422e-12	0.0162274	0.983773
653219	57680	UNKNOWN	Q9HCK8-2	XAGE1A	CHD8	5.87974e-08	0.118007	0.881993
653219	7976	UNKNOWN	Q9NPG1	XAGE1A	FZD3	4.35483e-08	0.000210203	0.99979
653219	5098	UNKNOWN	Q9UN70	XAGE1A	PCDHGC3	1.07654e-11	0.000506832	0.999493
653219	79830	UNKNOWN	Q5SVZ6	XAGE1A	ZMYM1	0.0126139	0.0518031	0.935583
653219	9503	UNKNOWN	Q9HD64-4	XAGE1A	XAGE1D	0.00311198	2.5861e-05	0.996862
653219	1951	UNKNOWN	Q9NYQ7-2	XAGE1A	CELSR3	1.1573e-07	0.00496004	0.99504
653219	1877	UNKNOWN	Q66K89	XAGE1A	E4F1	0.0496328	0.00328785	0.947079
653219	118472	UNKNOWN	Q8NB15-2	XAGE1A	ZNF511	4.86568e-05	0.000272252	0.999679
653219	11152	UNKNOWN	Q9Y484-2	XAGE1A	WDR45	5.13021e-05	0.21492	0.785028
653219	8642	UNKNOWN	Q96JQ0	XAGE1A	DCHS1	7.36994e-09	0.0122588	0.987741
51123	6672	Q9Y5V0	P23497	ZNF706	SP100	0.180601	1.70754e-05	0.819382
56882	9669	Q9NRR8	O60841	CDC42SE1	EIF5B	4.27489e-15	0.00855253	0.991447
56882	4285	Q9NRR8	Q99797	CDC42SE1	MIPEP	2.85868e-14	3.78297e-05	0.999962
56882	998	Q9NRR8	P60953	CDC42SE1	CDC42	5.54211e-15	0.0194104	0.98059
56882	53339	Q9NRR8	Q9H0C5	CDC42SE1	BTBD1	8.53562e-09	0.0865863	0.913414
1163	890	P61024	P20248	CKS1B	CCNA2	1.85253e-21	2.68014e-11	1
1163	81620	P61024	Q9H211	CKS1B	CDT1	2.10002e-11	3.2893e-07	1
1163	983	P61024	P06493	CKS1B	CDK1	9.11482e-22	6.8481e-13	1
1163	1017	P61024	P24941	CKS1B	CDK2	2.47596e-23	3.6299e-10	1
1163	1018	P61024	Q00526	CKS1B	CDK3	1.05497e-12	2.40087e-08	1
1163	9133	P61024	O95067	CKS1B	CCNB2	9.7442e-11	8.648e-08	1
1163	51053	P61024	O75496	CKS1B	GMNN	1.81707e-16	1.31408e-06	0.999999
1163	898	P61024	P24864	CKS1B	CCNE1	0.00124129	3.28599e-05	0.998726
1163	8454	P61024	Q13616	CKS1B	CUL1	3.34862e-12	0.00740663	0.992593
1163	1164	P61024	P33552	CKS1B	CKS2	0.0102185	0.0238551	0.965926
1163	891	P61024	P14635	CKS1B	CCNB1	1.12749e-09	9.66807e-07	0.999999
1163	6502	P61024	Q13309	CKS1B	SKP2	5.42874e-12	4.01735e-07	1
1163	22858	P61024	Q9UPZ9-2	CKS1B	ICK	0.00170285	1.01149e-05	0.998287
1163	9134	P61024	O96020	CKS1B	CCNE2	2.44199e-05	3.98098e-05	0.999936
1163	1917	P61024	Q05639	CKS1B	EEF1A2	2.60351e-11	0.0754721	0.924528
1163	1026	P61024	P38936	CKS1B	CDKN1A	0.00259054	0.000183288	0.997226
1163	1027	P61024	P46527	CKS1B	CDKN1B	4.25217e-09	0.000166703	0.999833
1163	9088	P61024	Q99640	CKS1B	PKMYT1	5.56599e-05	1.34329e-06	0.999943
1164	890	P33552	P20248	CKS2	CCNA2	9.28167e-15	2.62853e-08	1
1164	1017	P33552	P24941	CKS2	CDK2	4.70004e-22	1.35338e-07	1
1164	983	P33552	P06493	CKS2	CDK1	5.46146e-23	3.38022e-11	1
1164	81620	P33552	Q9H211	CKS2	CDT1	3.92954e-08	0.000114596	0.999885
1164	9133	P33552	O95067	CKS2	CCNB2	2.81887e-12	2.87755e-06	0.999997
1164	891	P33552	P14635	CKS2	CCNB1	4.4836e-09	7.57611e-06	0.999992
1164	51053	P33552	O75496	CKS2	GMNN	7.5552e-14	1.79292e-05	0.999982
1164	1027	P33552	P46527	CKS2	CDKN1B	8.13953e-09	5.94752e-05	0.999941
1164	9088	P33552	Q99640	CKS2	PKMYT1	3.66389e-09	0.000145676	0.999854
1164	898	P33552	P24864	CKS2	CCNE1	0.00117459	3.55255e-05	0.99879
1347	7156	P14406	Q13472-2	COX7A2	TOP3A	2.77986e-11	0.0316994	0.968301
1347	1340	P14406	P14854	COX7A2	COX6B1	3.40194e-08	1.67998e-06	0.999998
1347	55471	P14406	Q7L592-2	COX7A2	C2orf56	8.699e-08	0.0228591	0.977141
1347	728489	P14406	Q5SXM8	COX7A2	DNLZ	1.0348e-05	0.0497292	0.95026
1396	5529	P50238	Q16537	CRIP1	PPP2R5E	6.92482e-09	0.00899502	0.991005
1396	7083	P50238	P04183	CRIP1	TK1	1.30075e-13	0.00289626	0.997104
56998	1499	Q9NSA3	P35222	CTNNBIP1	CTNNB1	7.64918e-16	0.0211574	0.978843
56998	1495	Q9NSA3	P35221-2	CTNNBIP1	CTNNA1	1.34702e-13	0.0491884	0.950812
56998	1496	Q9NSA3	P26232-2	CTNNBIP1	CTNNA2	2.11388e-09	0.01194	0.98806
56998	324	Q9NSA3	P25054	CTNNBIP1	APC	4.65491e-12	0.00268235	0.997318
56998	10687	Q9NSA3	Q9UL42	CTNNBIP1	PNMA2	8.31688e-09	0.0312531	0.968747
56998	7084	Q9NSA3	O00142-2	CTNNBIP1	TK2	1.08075e-09	6.06741e-08	1
56998	669	Q9NSA3	P07738	CTNNBIP1	BPGM	1.07976e-09	0.0111467	0.988853
140596	2783	UNKNOWN	P62879	DEFB104A	GNB2	5.91915e-12	0.00857731	0.991423
140596	10531	UNKNOWN	Q5JRX3-2	DEFB104A	PITRM1	9.6403e-12	0.0543132	0.945687
140596	5793	UNKNOWN	P23470-2	DEFB104A	PTPRG	1.13219e-09	0.249209	0.750791
140596	55005	UNKNOWN	Q9NWS8	DEFB104A	RMND1	2.24594e-12	0.000656545	0.999343
140596	3265	UNKNOWN	P01112	DEFB104A	HRAS	1.74609e-05	0.12385	0.876132
140596	503618	UNKNOWN	Q8WTQ1	DEFB104A	DEFB104B	6.41423e-09	1.50821e-07	1
140596	10437	UNKNOWN	P13284	DEFB104A	IFI30	0.039627	0.000180348	0.960193
245934	1373	Q5J5C9	P31327	DEFB121	CPS1	2.90922e-16	0.0109471	0.989053
245934	10956	Q5J5C9	Q13438	DEFB121	OS9	9.00479e-13	0.076874	0.923126
245934	1292	Q5J5C9	P12110	DEFB121	COL6A2	2.12469e-09	0.0138166	0.986183
245934	387921	Q5J5C9	Q5JS37	DEFB121	NHLRC3	0.0011214	0.191488	0.807391
245934	91147	Q5J5C9	Q5HYA8	DEFB121	TMEM67	9.25666e-06	0.0363538	0.963637
245934	221806	Q5J5C9	Q8N2E2	DEFB121	VWDE	9.72983e-06	0.00885883	0.991131
245934	11167	Q5J5C9	Q12841	DEFB121	FSTL1	0.0132123	0.21865	0.768138
245934	255758	Q5J5C9	Q8WW35	DEFB121	TCTEX1D2	1.29767e-05	0.000834781	0.999152
285381	1802	Q96FX2	Q9BQC3	DPH3	DPH2	2.34698e-09	2.74093e-05	0.999973
285381	11101	Q96FX2	O95260	DPH3	ATE1	3.36411e-12	0.00437833	0.995622
285381	26297	Q96FX2	Q9UGK8	DPH3	SERGEF	3.72558e-11	6.29991e-09	1
285381	140609	Q96FX2	Q8TDX7	DPH3	NEK7	0.0868228	0.0762381	0.836939
414149	2534	Q8N6N7	P06241-2	ACBD7	FYN	2.53033e-13	0.145077	0.854923
414149	7525	Q8N6N7	P07947	ACBD7	YES1	2.26524e-10	0.119658	0.880342
414149	6714	Q8N6N7	P12931-2	ACBD7	SRC	1.36258e-09	0.000218315	0.999782
414149	5793	Q8N6N7	P23470-2	ACBD7	PTPRG	4.50244e-08	0.0705662	0.929434
414149	51	Q8N6N7	Q15067-2	ACBD7	ACOX1	5.93567e-13	0.00107161	0.998928
414149	55753	Q8N6N7	Q9ULD0	ACBD7	OGDHL	2.38394e-07	5.37175e-05	0.999946
414149	2781	Q8N6N7	P19086	ACBD7	GNAZ	0.00459654	0.0223359	0.973068
414149	3241	Q8N6N7	P37235	ACBD7	HPCAL1	1.33855e-06	0.00116566	0.998833
414149	57794	Q8N6N7	Q8IWZ8	ACBD7	SUGP1	6.56845e-05	0.0537831	0.946151
414149	57465	Q8N6N7	Q9ULP9-2	ACBD7	TBC1D24	0.035375	0.00761977	0.957005
414149	55824	Q8N6N7	Q9NWQ8	ACBD7	PAG1	3.30559e-09	0.00985197	0.990148
56990	1831	Q9NRR3	Q99576-3	CDC42SE2	TSC22D3	1.58507e-11	0.0591178	0.940882
56990	998	Q9NRR3	P60953	CDC42SE2	CDC42	1.8192e-13	0.0440196	0.95598
79145	6277	Q9BUK0-2	P06703	CHCHD7	S100A6	5.9648e-10	0.0116151	0.988385
170622	51122	Q7Z4G1-2	Q86X83	COMMD6	COMMD2	3.05651e-17	3.5677e-10	1
170622	51699	Q7Z4G1-2	Q9UBQ0-2	COMMD6	VPS29	1.78585e-21	0.000135041	0.999865
170622	57020	Q7Z4G1-2	Q7Z3J2	COMMD6	C16orf62	1.16831e-11	2.10021e-07	1
170622	54520	Q7Z4G1-2	Q567U6	COMMD6	CCDC93	1.16177e-11	1.08509e-07	1
170622	51397	Q7Z4G1-2	Q9Y6G5	COMMD6	COMMD10	1.17235e-19	1.99394e-10	1
170622	4238	Q7Z4G1-2	P55082	COMMD6	MFAP3	1.5187e-10	0.0167954	0.983205
170622	54939	Q7Z4G1-2	Q9H0A8	COMMD6	COMMD4	6.29239e-24	6.12315e-10	1
170622	149951	Q7Z4G1-2	Q86VX2-2	COMMD6	COMMD7	1.5061e-10	1.74655e-05	0.999983
170622	404636	Q7Z4G1-2	Q8TCE6-2	COMMD6	FAM45A	1.56101e-22	3.44521e-10	1
170622	7027	Q7Z4G1-2	Q14186	COMMD6	TFDP1	9.05491e-06	0.000192496	0.999798
170622	10311	Q7Z4G1-2	O14972	COMMD6	DSCR3	1.07783e-08	1.70819e-05	0.999983
170622	28952	Q7Z4G1-2	O60826	COMMD6	CCDC22	2.42376e-16	8.1731e-10	1
170622	28991	Q7Z4G1-2	Q9GZQ3	COMMD6	COMMD5	1.13178e-10	4.08354e-07	1
170622	54951	Q7Z4G1-2	Q9NX08	COMMD6	COMMD8	3.03596e-20	6.20009e-10	1
170622	29099	Q7Z4G1-2	Q9P000	COMMD6	COMMD9	1.34229e-09	8.35342e-06	0.999992
170622	23412	Q7Z4G1-2	Q9UBI1	COMMD6	COMMD3	5.25614e-20	2.06884e-09	1
170622	150684	Q7Z4G1-2	Q8N668	COMMD6	COMMD1	1.17724e-20	5.56695e-14	1
170622	133418	Q7Z4G1-2	Q6PCB8	COMMD6	EMB	0.000583684	0.0413785	0.958038
170622	26276	Q7Z4G1-2	Q9H267	COMMD6	VPS33B	1.33939e-05	0.000878895	0.999108
170622	1876	Q7Z4G1-2	O75461	COMMD6	E2F6	2.35598e-13	3.1779e-05	0.999968
170622	80213	Q7Z4G1-2	Q9BRN9	COMMD6	TM2D3	0.000625773	0.117851	0.881523
1340	6714	P14854	P12931-2	COX6B1	SRC	4.08267e-07	0.126515	0.873485
1340	440686	P14854	Q5TEC6	COX6B1	HIST2H3PS2	0.00886726	0.00188866	0.989244
1340	7381	P14854	P14927	COX6B1	UQCRB	2.41979e-09	0.0379095	0.96209
1340	6821	P14854	P51687	COX6B1	SUOX	0.0929074	0.0120898	0.895003
9550	10498	O75348	Q86X55-1	ATP6V1G1	CARM1	9.64311e-13	0.241851	0.758149
9550	114781	O75348	Q96Q07	ATP6V1G1	BTBD9	7.51884e-11	0.178257	0.821743
9550	144811	O75348	Q8IV20	ATP6V1G1	C13orf31	1.53263e-05	0.00272745	0.997257
9550	23276	O75348	O94889-2	ATP6V1G1	KLHL18	1.30195e-06	0.00179181	0.998207
5348	63877	UNKNOWN	Q9H8W3	FXYD1	C10orf84	0.0208038	0.108574	0.870622
5348	57120	UNKNOWN	Q9HD26-2	FXYD1	GOPC	5.90341e-13	0.00932804	0.990672
5348	79896	UNKNOWN	Q8IYQ7	FXYD1	THNSL1	4.72465e-11	2.05483e-05	0.999979
5348	51382	UNKNOWN	Q9Y5K8	FXYD1	ATP6V1D	1.75475e-09	0.00267511	0.997325
5348	10397	UNKNOWN	Q92597	FXYD1	NDRG1	3.91809e-11	4.99711e-07	1
5348	56952	UNKNOWN	Q9NRG1-2	FXYD1	PRTFDC1	0.139795	0.0293757	0.830829
5348	65009	UNKNOWN	Q9ULP0-2	FXYD1	NDRG4	5.78018e-06	5.68889e-06	0.999989
5348	57446	UNKNOWN	Q9UGV2-2	FXYD1	NDRG3	1.21377e-06	4.39574e-07	0.999998
5348	56655	UNKNOWN	Q9NR33	FXYD1	POLE4	7.23725e-05	0.171309	0.828618
5348	2644	UNKNOWN	P30047	FXYD1	GCHFR	3.8076e-12	0.000793365	0.999207
2644	1981	P30047	Q04637-3	GCHFR	EIF4G1	3.91331e-14	0.0211789	0.978821
2644	10767	P30047	Q9Y450-4	GCHFR	HBS1L	6.72498e-09	0.14317	0.85683
2644	23363	P30047	O75147-1	GCHFR	OBSL1	3.45033e-14	0.0428591	0.957141
2644	359948	P30047	Q7Z5L9-2	GCHFR	IRF2BP2	3.78424e-12	0.184548	0.815452
2644	10645	P30047	Q96RR4-2	GCHFR	CAMKK2	3.39787e-08	2.28255e-06	0.999998
2644	139818	P30047	Q5JSL3	GCHFR	DOCK11	4.23637e-07	0.0453416	0.954658
2644	10529	P30047	O76041	GCHFR	NEBL	0.00477704	5.02966e-05	0.995173
2644	126789	P30047	Q8N0Z8	GCHFR	PUSL1	7.1222e-06	0.00446523	0.995528
2644	865	P30047	Q13951-2	GCHFR	CBFB	4.08355e-06	0.000277805	0.999718
2796	3309	P01148	P11021	GNRH1	HSPA5	3.78107e-12	0.235182	0.764818
2796	55831	P01148	Q9P0I2-2	GNRH1	TMEM111	6.8294e-15	0.175302	0.824698
2796	55128	P01148	Q6AZZ1	GNRH1	TRIM68	8.92444e-11	0.0696538	0.930346
2796	115416	P01148	Q96EH3	GNRH1	C7orf30	5.91334e-11	0.119395	0.880605
2796	51234	P01148	Q5J8M3	GNRH1	TMEM85	0.189422	0.0339441	0.776634
2796	10328	P01148	O43402	GNRH1	COX4NB	1.09136e-05	0.1669	0.83309
2796	4580	P01148	Q13505-3	GNRH1	MTX1	4.08789e-06	0.0176553	0.982341
2994	8893	UNKNOWN	Q13144	GYPB	EIF2B5	1.71439e-07	0.00368681	0.996313
2994	5822	UNKNOWN	Q15269	GYPB	PWP2	1.62915e-07	0.00384234	0.996157
2994	1967	UNKNOWN	Q14232	GYPB	EIF2B1	9.9811e-09	8.31248e-05	0.999917
2994	8890	UNKNOWN	Q9UI10-2	GYPB	EIF2B4	1.18996e-13	5.32112e-05	0.999947
2994	28969	UNKNOWN	Q9Y6E2	GYPB	BZW2	2.36113e-12	0.0215422	0.978458
2994	9689	UNKNOWN	Q7L1Q6-2	GYPB	BZW1	6.60945e-10	4.07602e-05	0.999959
2994	6252	UNKNOWN	Q16799-3	GYPB	RTN1	8.1077e-13	0.00227655	0.997723
2994	28982	UNKNOWN	Q9Y5Y0	GYPB	FLVCR1	1.87102e-09	0.06724	0.93276
2994	2101	UNKNOWN	P11474-2	GYPB	ESRRA	1.01617e-06	2.69759e-10	0.999999
2994	27340	UNKNOWN	O75691	GYPB	UTP20	1.05214e-12	1.47446e-05	0.999985
2994	25979	UNKNOWN	Q6IAN0	GYPB	DHRS7B	1.74114e-12	0.241783	0.758217
2994	23047	UNKNOWN	Q9NTI5-2	GYPB	PDS5B	2.28987e-09	5.82401e-05	0.999942
2994	23244	UNKNOWN	Q29RF7	GYPB	PDS5A	4.05223e-13	2.19377e-05	0.999978
2994	285966	UNKNOWN	A6NFQ2	GYPB	FAM115C	3.29773e-10	6.86068e-06	0.999993
2994	545	UNKNOWN	Q13535	GYPB	ATR	7.55605e-13	0.0283889	0.971611
2994	79801	UNKNOWN	Q8NEM2	GYPB	SHCBP1	5.18366e-08	0.000119347	0.999881
2994	9807	UNKNOWN	Q92551	GYPB	IP6K1	1.42957e-05	0.00319602	0.99679
2994	10564	UNKNOWN	Q9Y6D5	GYPB	ARFGEF2	6.71582e-12	0.0303935	0.969607
2994	55027	UNKNOWN	Q7Z4Q2	GYPB	HEATR3	5.14936e-11	0.0442704	0.95573
2994	1785	UNKNOWN	P50570-2	GYPB	DNM2	1.96792e-09	0.0203764	0.979624
2994	26052	UNKNOWN	Q9UQ16-2	GYPB	DNM3	7.64719e-10	0.0362577	0.963742
2994	114826	UNKNOWN	Q8IYR2	GYPB	SMYD4	3.15993e-07	2.46638e-07	0.999999
2994	2189	UNKNOWN	O15287	GYPB	FANCG	2.11957e-10	1.02749e-06	0.999999
2994	9354	UNKNOWN	Q14139-2	GYPB	UBE4A	1.65942e-09	0.0106683	0.989332
2994	26953	UNKNOWN	O60518	GYPB	RANBP6	1.55564e-17	0.0330664	0.966934
2994	2072	UNKNOWN	Q92889	GYPB	ERCC4	2.60334e-09	0.00457906	0.995421
2994	987	UNKNOWN	P50851-2	GYPB	LRBA	1.57306e-07	0.0404425	0.959557
2994	196074	UNKNOWN	A6NJ78	GYPB	METTL15	3.08443e-07	0.00992686	0.990073
2994	57181	UNKNOWN	Q9ULF5	GYPB	SLC39A10	6.31121e-16	0.0541097	0.94589
2994	6809	UNKNOWN	Q13277-2	GYPB	STX3	0.181965	3.0468e-05	0.818004
2994	30000	UNKNOWN	Q4LE60	GYPB	TNPO2	1.26084e-10	0.0504143	0.949586
2994	7095	UNKNOWN	Q99442	GYPB	SEC62	3.62327e-15	0.000302205	0.999698
2994	8891	UNKNOWN	Q9NR50	GYPB	EIF2B3	2.62949e-13	5.15966e-05	0.999948
2994	57168	UNKNOWN	Q6ICH7	GYPB	ASPHD2	0.00115919	0.00465834	0.994182
2994	10682	UNKNOWN	Q15125	GYPB	EBP	0.00429962	0.14767	0.848031
2994	10426	UNKNOWN	Q96CW5	GYPB	TUBGCP3	1.17932e-08	0.164048	0.835952
2994	6253	UNKNOWN	O75298-3	GYPB	RTN2	0.00555957	0.00590674	0.988534
2994	56262	UNKNOWN	Q8IWT6	GYPB	LRRC8A	1.03597e-08	0.0274442	0.972556
2994	10162	UNKNOWN	Q6P1A2	GYPB	LPCAT3	3.15156e-09	0.00839461	0.991605
2994	64901	UNKNOWN	Q9H2T7	GYPB	RANBP17	1.3871e-11	4.19657e-11	1
2994	8892	UNKNOWN	P49770	GYPB	EIF2B2	1.00145e-12	0.00106149	0.998939
2994	10550	UNKNOWN	O75915	GYPB	ARL6IP5	1.54954e-09	0.00457213	0.995428
2994	10459	UNKNOWN	Q9UI95	GYPB	MAD2L2	5.4182e-06	0.0430825	0.956912
2994	23555	UNKNOWN	O95858	GYPB	TSPAN15	1.07348e-05	0.00479377	0.995195
2994	80727	UNKNOWN	Q9C0H2-2	GYPB	TTYH3	2.71779e-08	0.196467	0.803533
2994	10815	UNKNOWN	O14810	GYPB	CPLX1	5.42476e-05	0.189751	0.810195
2994	10735	UNKNOWN	Q8N3U4-2	GYPB	STAG2	0.047485	0.18588	0.766635
25994	9670	Q9Y241-2	O94829	HIGD1A	IPO13	1.11411e-10	0.0520927	0.947907
3151	5119	P05204	Q9HD42	HMGN2	CHMP1A	1.40883e-06	0.0130578	0.986941
3151	8969	P05204	P0C0S8	HMGN2	HIST1H2AG	4.2483e-13	0.223597	0.776403
3151	5834	P05204	P11216	HMGN2	PYGB	3.04585e-14	0.134469	0.865531
3151	79786	P05204	Q8N4N3	HMGN2	KLHL36	4.98843e-12	5.6849e-07	0.999999
3151	2632	P05204	Q04446	HMGN2	GBE1	1.60302e-12	0.153294	0.846706
3151	9555	P05204	O75367-2	HMGN2	H2AFY	6.09353e-05	0.129454	0.870485
3151	10038	P05204	Q9UGN5-2	HMGN2	PARP2	5.81354e-13	0.0032075	0.996793
3669	4684	Q96AZ6-2	P13591-1	ISG20	NCAM1	1.02967e-12	0.141561	0.858439
3669	5793	Q96AZ6-2	P23470-2	ISG20	PTPRG	1.12875e-13	0.0227253	0.977275
3669	2036	Q96AZ6-2	Q9H4G0-3	ISG20	EPB41L1	0.123952	0.00612374	0.869924
3669	6714	Q96AZ6-2	P12931-2	ISG20	SRC	7.07753e-09	0.0228231	0.977177
3669	23167	Q96AZ6-2	Q14156-2	ISG20	EFR3A	4.09964e-07	0.0420118	0.957988
3669	2781	Q96AZ6-2	P19086	ISG20	GNAZ	0.000116594	0.108842	0.891041
3669	1456	Q96AZ6-2	Q9Y6M4-2	ISG20	CSNK1G3	2.70319e-08	0.112925	0.887075
3669	80820	Q96AZ6-2	Q7L9B9	ISG20	EEPD1	0.000100628	0.0128742	0.987025
3669	2776	Q96AZ6-2	P50148	ISG20	GNAQ	2.90316e-05	0.142518	0.857453
3669	203111	Q96AZ6-2	Q6P6B1	ISG20	C8orf47	0.0420968	0.0558106	0.902093
23658	57819	Q9Y4Y9-2	Q9Y333	LSM5	LSM2	1.48912e-12	0.00073954	0.99926
23658	25804	Q9Y4Y9-2	Q9Y4Z0	LSM5	LSM4	1.24082e-10	0.000226103	0.999774
23658	27257	Q9Y4Y9-2	O15116	LSM5	LSM1	2.12998e-11	1.07003e-06	0.999999
23658	51691	Q9Y4Y9-2	O95777	LSM5	NAA38	5.41436e-13	0.00141248	0.998588
23658	9129	Q9Y4Y9-2	O43395	LSM5	PRPF3	4.3884e-13	0.000137518	0.999862
23658	9733	Q9Y4Y9-2	Q15020	LSM5	SART3	2.72106e-15	0.00240125	0.997599
23658	84619	Q9Y4Y9-2	Q8N5A5-2	LSM5	ZGPAT	6.02934e-11	1.02274e-05	0.99999
23658	64852	Q9Y4Y9-2	Q9H6E5	LSM5	TUT1	4.0942e-12	1.96724e-06	0.999998
23658	9128	Q9Y4Y9-2	O43172-2	LSM5	PRPF4	6.94569e-12	0.0177053	0.982295
23658	6285	Q9Y4Y9-2	P04271	LSM5	S100B	0.0101527	0.00338638	0.986461
23658	112724	Q9Y4Y9-2	Q8NBN7	LSM5	RDH13	1.97901e-11	0.023193	0.976807
23658	9416	Q9Y4Y9-2	Q9BUQ8	LSM5	DDX23	6.05922e-13	0.239605	0.760395
23658	26121	Q9Y4Y9-2	Q8WWY3-2	LSM5	PRPF31	7.70889e-13	0.0672391	0.932761
23658	5429	Q9Y4Y9-2	Q9Y253-2	LSM5	POLH	1.18215e-09	1.08514e-08	1
23658	4809	Q9Y4Y9-2	P55769	LSM5	NHP2L1	5.81022e-14	0.204576	0.795424
23658	9092	Q9Y4Y9-2	O43290	LSM5	SART1	9.18787e-14	0.0956132	0.904387
23658	219988	Q9Y4Y9-2	Q86TB9-2	LSM5	PATL1	5.33407e-11	1.02216e-08	1
23658	9465	Q9Y4Y9-2	Q9P0M2	LSM5	AKAP7	1.19555e-10	7.85408e-07	0.999999
23658	6633	Q9Y4Y9-2	P62316	LSM5	SNRPD2	4.47861e-13	0.113769	0.886231
23658	56257	Q9Y4Y9-2	Q7L2J0	LSM5	MEPCE	3.15057e-14	0.000891459	0.999109
23658	51690	Q9Y4Y9-2	Q9UK45	LSM5	LSM7	1.20249e-12	0.000596751	0.999403
23658	79171	Q9Y4Y9-2	Q9BTD8-2	LSM5	RBM42	6.84456e-11	0.020894	0.979106
23658	55374	Q9Y4Y9-2	Q96DC7-2	LSM5	TMCO6	0.00186749	5.32016e-08	0.998132
23658	11017	Q9Y4Y9-2	Q8WVK2	LSM5	SNRNP27	2.80604e-09	0.000470128	0.99953
23658	145864	Q9Y4Y9-2	Q96S86	LSM5	HAPLN3	2.4452e-08	0.00125695	0.998743
23658	27258	Q9Y4Y9-2	P62310	LSM5	LSM3	1.10635e-13	0.00152801	0.998472
23658	118472	Q9Y4Y9-2	Q8NB15-2	LSM5	ZNF511	3.19143e-07	1.24919e-08	1
23658	6636	Q9Y4Y9-2	P62306	LSM5	SNRPF	2.26263e-13	0.1753	0.8247
122616	120114	Q96F83	Q8TDW7-3	C14orf79	FAT3	6.61223e-14	0.142456	0.857544
57226	54995	Q9NU23	Q9NWU1	LYRM2	OXSM	3.92273e-09	5.47939e-05	0.999945
57226	35	Q9NU23	P16219	LYRM2	ACADS	3.60676e-16	0.0505501	0.94945
57226	4706	Q9NU23	O14561	LYRM2	NDUFAB1	4.66834e-23	2.15087e-10	1
63905	57120	Q9NQG1	Q9HD26-2	MANBAL	GOPC	5.53587e-13	0.0108484	0.989152
63905	6277	Q9NQG1	P06703	MANBAL	S100A6	1.12393e-09	0.012505	0.987495
10962	6285	Q13015	P04271	MLLT11	S100B	0.00189313	6.82373e-05	0.998039
64981	401466	Q9BQ48	Q8N0T1	MRPL34	C8orf59	3.47809e-11	0.0495843	0.950416
64981	26953	Q9BQ48	O60518	MRPL34	RANBP6	5.22945e-12	1.2484e-05	0.999988
64981	3843	Q9BQ48	O00410-3	MRPL34	IPO5	3.2138e-09	3.30689e-05	0.999967
64981	6128	Q9BQ48	Q02878	MRPL34	RPL6	1.78718e-20	0.176504	0.823496
64981	11001	Q9BQ48	O14975	MRPL34	SLC27A2	1.23334e-11	0.188507	0.811493
64981	6169	Q9BQ48	P63173	MRPL34	RPL38	2.23709e-13	0.0147156	0.985284
64981	54148	Q9BQ48	Q9NYK5-2	MRPL34	MRPL39	1.58896e-19	0.00897606	0.991024
64981	84078	Q9BQ48	Q8WVZ9	MRPL34	KBTBD7	9.06863e-07	0.249468	0.750531
64981	51118	Q9BQ48	Q9Y3A2	MRPL34	UTP11L	9.7942e-05	0.000210801	0.999691
64981	3050	Q9BQ48	P02008	MRPL34	HBZ	5.8443e-11	0.061214	0.938786
64981	57129	Q9BQ48	Q9HD33-2	MRPL34	MRPL47	1.85892e-19	0.000244742	0.999755
64981	28974	Q9BQ48	Q9UNZ5	MRPL34	C19orf53	3.1338e-08	0.0647236	0.935276
64981	6202	Q9BQ48	P62241	MRPL34	RPS8	1.11161e-22	0.125273	0.874727
64981	6137	Q9BQ48	P26373	MRPL34	RPL13	7.73377e-25	0.116981	0.883019
64981	1456	Q9BQ48	Q9Y6M4-2	MRPL34	CSNK1G3	1.31291e-07	0.119178	0.880822
64981	5906	Q9BQ48	P62834	MRPL34	RAP1A	3.04346e-05	9.99855e-05	0.99987
64981	124995	Q9BQ48	Q7Z7H8	MRPL34	MRPL10	2.41469e-12	0.000656231	0.999344
64981	10573	Q9BQ48	Q13084	MRPL34	MRPL28	6.15039e-23	0.0330778	0.966922
64981	54534	Q9BQ48	Q8N5N7	MRPL34	MRPL50	2.11738e-21	0.000724163	0.999276
64981	51073	Q9BQ48	Q9BYD3-2	MRPL34	MRPL4	2.7513e-17	0.00997864	0.990021
118430	10954	Q96DR8	Q14554	MUCL1	PDIA5	1.3675e-12	0.00161421	0.998386
118430	51234	Q96DR8	Q5J8M3	MUCL1	TMEM85	0.0754062	0.0298259	0.894768
56901	3323	Q9NRX3	Q58FG1	NDUFA4L2	HSP90AA4P	4.20336e-08	0.0144196	0.98558
56901	653269	Q9NRX3	P0CG38	NDUFA4L2	POTEI	1.8738e-09	1.102e-05	0.999989
56901	70	Q9NRX3	P68032	NDUFA4L2	ACTC1	5.11262e-15	0.249897	0.750103
56901	345651	Q9NRX3	Q562R1	NDUFA4L2	ACTBL2	9.15309e-09	0.0739537	0.926046
5364	3043	O43157-2	P68871	PLXNB1	HBB	4.8138e-09	0.00230286	0.997697
5364	3040	O43157-2	P69905	PLXNB1	HBA2	0.000748472	0.124488	0.874764
5364	23676	O43157-2	Q9UHP9	PLXNB1	SMPX	3.53584e-07	0.000813813	0.999186
6168	6181	P61513	P05387	RPL37A	RPLP2	1.14711e-10	0.0258511	0.974149
6168	51388	P61513	Q9Y221	RPL37A	NIP7	2.20523e-06	0.118828	0.88117
6168	6124	P61513	P36578	RPL37A	RPL4	4.21978e-15	0.0496552	0.950345
6168	4691	P61513	P19338	RPL37A	NCL	7.35658e-14	0.0133603	0.98664
6168	80135	P61513	Q9H9Y2	RPL37A	RPF1	9.84421e-22	0.147252	0.852748
6168	339230	P61513	Q6PK04	RPL37A	CCDC137	1.0862e-11	0.110933	0.889067
6168	400506	P61513	Q1ED39	RPL37A	C16orf88	1.13655e-19	0.118411	0.881589
6168	55131	P61513	Q9NW13	RPL37A	RBM28	6.26598e-10	0.0685698	0.93143
6168	6189	P61513	P61247	RPL37A	RPS3A	8.64634e-16	0.0317366	0.968263
6168	57062	P61513	Q9GZR7	RPL37A	DDX24	1.71934e-11	0.0117507	0.988249
6168	117246	P61513	Q8IY81	RPL37A	FTSJ3	3.75805e-15	0.0314685	0.968531
6168	9188	P61513	Q9NR30-2	RPL37A	DDX21	1.47475e-15	0.0772251	0.922775
6168	50804	P61513	Q9P2K5	RPL37A	MYEF2	4.63197e-13	0.0754573	0.924543
6168	6175	P61513	P05388	RPL37A	RPLP0	5.08072e-15	0.152185	0.847815
6168	6122	P61513	P39023	RPL37A	RPL3	3.00831e-13	0.0847609	0.915239
6168	643836	P61513	Q8NB50	RPL37A	ZFP62	1.42593e-13	0.0636433	0.936357
6168	9015	P61513	Q15573-2	RPL37A	TAF1A	1.20447e-05	0.0905962	0.909392
6168	84450	P61513	Q96ME7	RPL37A	ZNF512	1.77338e-07	0.0892681	0.910732
6168	4736	P61513	P62906	RPL37A	RPL10A	2.46499e-26	0.0205352	0.979465
6168	1736	P61513	O60832	RPL37A	DKC1	6.10425e-14	0.0930095	0.90699
6168	27067	P61513	Q9NUL3-2	RPL37A	STAU2	9.08026e-14	0.147951	0.852049
6168	6780	P61513	O95793-2	RPL37A	STAU1	3.37058e-25	0.0529124	0.947088
6168	22907	P61513	Q7L2E3-2	RPL37A	DHX30	5.01233e-15	0.118318	0.881682
6168	54606	P61513	Q9NY93	RPL37A	DDX56	8.21161e-17	0.221585	0.778415
6168	6128	P61513	Q02878	RPL37A	RPL6	1.40401e-15	0.0497177	0.950282
6168	55661	P61513	Q96GQ7	RPL37A	DDX27	3.18636e-14	0.0197524	0.980248
6168	10153	P61513	Q03701	RPL37A	CEBPZ	2.61467e-12	0.179232	0.820768
6168	84656	P61513	Q49A26-2	RPL37A	GLYR1	2.95005e-12	0.0435552	0.956445
6168	57109	P61513	Q9GZR2	RPL37A	REXO4	3.20614e-13	0.0539709	0.946029
6168	64794	P61513	Q9H8H2	RPL37A	DDX31	7.34884e-13	0.016998	0.983002
6168	10514	P61513	Q9BQG0-2	RPL37A	MYBBP1A	8.97988e-13	0.247828	0.752172
6168	51121	P61513	Q9UNX3	RPL37A	RPL26L1	1.10956e-12	0.00363333	0.996367
6168	6154	P61513	P61254	RPL37A	RPL26	3.77726e-15	0.204987	0.795013
6168	6141	P61513	Q07020	RPL37A	RPL18	9.93942e-25	0.0754818	0.924518
6168	6159	P61513	P47914	RPL37A	RPL29	3.58871e-05	0.182628	0.817336
6168	10528	P61513	O00567	RPL37A	NOP56	1.73444e-14	0.15945	0.84055
6168	7468	P61513	O96028	RPL37A	WHSC1	9.61582e-13	0.0657663	0.934234
6168	23378	P61513	O43159	RPL37A	RRP8	2.31001e-09	0.028647	0.971353
6168	64282	P61513	Q8NDF8	RPL37A	PAPD5	3.99134e-16	0.0501014	0.949899
6168	317772	P61513	Q8IUE6	RPL37A	HIST2H2AB	3.09448e-08	0.221633	0.778367
6168	10969	P61513	Q99848	RPL37A	EBNA1BP2	1.18515e-13	0.0354385	0.964561
6168	84294	P61513	Q9BRU9	RPL37A	UTP23	2.5526e-05	0.161373	0.838602
6168	6142	P61513	Q02543	RPL37A	RPL18A	1.36918e-20	0.0176989	0.982301
6168	6838	P61513	O75683	RPL37A	SURF6	1.16339e-10	0.218294	0.781706
6168	4869	P61513	P06748-2	RPL37A	NPM1	1.10336e-24	0.0224162	0.977584
6168	23560	P61513	Q9BZE4	RPL37A	GTPBP4	1.24996e-09	0.134529	0.865471
6168	9933	P61513	Q15397	RPL37A	KIAA0020	3.85341e-25	0.0144617	0.985538
6168	6132	P61513	P62917	RPL37A	RPL8	1.00426e-20	0.00200081	0.997999
6168	4839	P61513	P46087-2	RPL37A	NOP2	1.34222e-13	0.0327995	0.9672
6168	56829	P61513	Q7Z2W4-2	RPL37A	ZC3HAV1	1.89546e-20	0.00044857	0.999551
6168	6166	P61513	Q969Q0	RPL37A	RPL36AL	1.46669e-12	0.0257612	0.974239
6168	6155	P61513	P61353	RPL37A	RPL27	4.13125e-16	0.144772	0.855228
6168	29997	P61513	Q9NZM5	RPL37A	GLTSCR2	1.85745e-22	0.0610907	0.938909
6168	51807	P61513	Q9NY65	RPL37A	TUBA8	8.7821e-13	8.1616e-07	0.999999
6168	9733	P61513	Q15020	RPL37A	SART3	1.00787e-27	0.0257569	0.974243
6168	54865	P61513	Q5T3I0-3	RPL37A	GPATCH4	9.1708e-23	0.14495	0.85505
6168	57050	P61513	Q9NQZ2	RPL37A	UTP3	5.47283e-06	0.191846	0.808148
6168	23029	P61513	P42696	RPL37A	RBM34	6.02128e-12	0.0480905	0.95191
6168	6125	P61513	P46777	RPL37A	RPL5	7.3582e-17	0.144942	0.855058
6168	5929	P61513	Q15291-2	RPL37A	RBBP5	7.52897e-13	0.225863	0.774137
6168	6202	P61513	P62241	RPL37A	RPS8	2.08474e-13	0.0391652	0.960835
6168	6161	P61513	P62910	RPL37A	RPL32	3.83968e-13	0.18764	0.81236
6168	64318	P61513	Q8WTT2	RPL37A	NOC3L	4.19918e-13	0.00995858	0.990041
6168	55299	P61513	Q8TDN6	RPL37A	BRIX1	8.0421e-15	0.0222581	0.977742
6168	51187	P61513	Q9UHA3	RPL37A	RSL24D1	1.02556e-05	0.219235	0.780755
6168	55646	P61513	Q9NX58	RPL37A	LYAR	1.35665e-16	0.130904	0.869096
6168	1662	P61513	Q13206	RPL37A	DDX10	3.54372e-16	0.2159	0.7841
6168	6138	P61513	P61313	RPL37A	RPL15	3.88602e-16	0.0349858	0.965014
6168	55003	P61513	Q9NWT1	RPL37A	PAK1IP1	7.75801e-07	0.227769	0.77223
6168	139231	P61513	Q6PEV8-2	RPL37A	FAM199X	4.53246e-09	0.000119193	0.999881
6168	6147	P61513	P62750	RPL37A	RPL23A	4.83705e-14	0.180698	0.819302
6168	29889	P61513	Q13823	RPL37A	GNL2	1.51375e-13	0.0227032	0.977297
6168	25873	P61513	Q9Y3U8	RPL37A	RPL36	1.46942e-08	0.0636371	0.936363
6168	54433	P61513	Q9NY12-2	RPL37A	GAR1	3.55096e-08	0.125539	0.874461
6168	6130	P61513	P62424	RPL37A	RPL7A	7.6339e-17	0.0548672	0.945133
6168	55839	P61513	Q96H22	RPL37A	CENPN	0.00122359	0.0400728	0.958704
6168	10412	P61513	O95478	RPL37A	NSA2	6.15838e-11	0.0413771	0.958623
6168	84248	P61513	Q96QD9	RPL37A	FYTTD1	1.62892e-09	0.161249	0.838751
6168	285855	P61513	Q6DKI1	RPL37A	RPL7L1	6.25845e-15	0.120946	0.879054
6168	4193	P61513	Q00987-11	RPL37A	MDM2	2.60541e-10	0.247105	0.752895
6168	10199	P61513	O00566	RPL37A	MPHOSPH10	7.79354e-13	0.0761088	0.923891
6168	84154	P61513	Q9H7B2	RPL37A	RPF2	3.23341e-17	0.0517035	0.948296
6168	6137	P61513	P26373	RPL37A	RPL13	6.07341e-25	0.244847	0.755153
6168	84811	P61513	Q9BRD0	RPL37A	BUD13	1.38844e-09	0.033844	0.966156
6168	692312	P61513	Q9NQ55-2	RPL37A	PPAN-P2RY11	1.45994e-08	0.0458639	0.954136
6168	51755	P61513	Q9NYV4-2	RPL37A	CDK12	7.22131e-08	0.00651426	0.993486
6168	6156	P61513	P62888	RPL37A	RPL30	2.87983e-23	0.0431357	0.956864
6168	7270	P61513	Q15361	RPL37A	TTF1	6.10017e-13	0.185299	0.814701
6168	6229	P61513	P62847-2	RPL37A	RPS24	1.7482e-12	0.133125	0.866875
6168	84872	P61513	Q96K80	RPL37A	ZC3H10	0.000451272	0.0199835	0.979565
6168	7570	P61513	P17026	RPL37A	ZNF22	2.26859e-13	0.212336	0.787664
6168	9013	P61513	Q15572-6	RPL37A	TAF1C	3.17823e-07	0.0733466	0.926653
6168	140890	P61513	Q8WXA9-2	RPL37A	SREK1	0.000319241	0.0427795	0.956901
6168	92856	P61513	Q96G21	RPL37A	IMP4	0.00013341	0.104801	0.895065
6232	2521	P42677	P35637-2	RPS27	FUS	1.97946e-16	0.0460503	0.95395
6232	55824	P42677	Q9NWQ8	RPS27	PAG1	3.36615e-12	0.0430372	0.956963
6232	728378	P42677	A5A3E0	RPS27	POTEF	2.33345e-09	6.67381e-05	0.999933
6232	60	P42677	P60709	RPS27	ACTB	4.87898e-15	0.199085	0.800915
6232	7277	P42677	P68366	RPS27	TUBA4A	5.8531e-27	0.041593	0.958407
6232	7846	P42677	Q71U36	RPS27	TUBA1A	2.01384e-26	0.155551	0.844449
6232	203111	P42677	Q6P6B1	RPS27	C8orf47	0.000240441	0.00692536	0.992834
6232	6714	P42677	P12931-2	RPS27	SRC	1.81966e-09	0.00415469	0.995845
6232	538	P42677	Q04656-2	RPS27	ATP7A	1.82664e-08	0.00130826	0.998692
6232	10381	P42677	Q13509	RPS27	TUBB3	1.17406e-27	0.247142	0.752858
6232	347688	P42677	Q3ZCM7	RPS27	TUBB8	6.5778e-07	0.0539549	0.946044
6232	1915	P42677	P68104	RPS27	EEF1A1	5.03681e-30	0.241089	0.758911
6232	5528	P42677	Q14738-2	RPS27	PPP2R5D	0.0772032	0.0733775	0.849419
6232	5529	P42677	Q16537	RPS27	PPP2R5E	4.89139e-09	0.122607	0.877393
6232	643752	P42677	A6NIZ1	RPS27	RAP1BL	0.0389366	0.0636849	0.897379
6232	56655	P42677	Q9NR33	RPS27	POLE4	7.23725e-05	0.171309	0.828618
6279	80303	P05109	Q9BUP0	S100A8	EFHD1	0.219457	0.00193312	0.778609
6279	89978	P05109	Q7L8W6	S100A8	ATPBD4	7.59573e-13	0.0400344	0.959966
6279	342527	P05109	Q2TAL5-2	S100A8	SMTNL2	1.90604e-05	0.000259638	0.999721
7356	60	P11684	P60709	SCGB1A1	ACTB	2.29141e-14	0.0787258	0.921274
7356	59	P11684	P62736	SCGB1A1	ACTA2	2.1857e-09	0.167174	0.832826
7356	640	P11684	P51451	SCGB1A1	BLK	0.00467247	0.209237	0.78609
404552	9254	UNKNOWN	Q9NY47-2	SCGB1D4	CACNA2D2	7.77971e-12	0.00400142	0.995999
404552	781	UNKNOWN	P54289-2	SCGB1D4	CACNA2D1	2.37993e-12	0.000460956	0.999539
404552	3309	UNKNOWN	P11021	SCGB1D4	HSPA5	6.54198e-16	0.061713	0.938287
404552	57544	UNKNOWN	Q9P2K2	SCGB1D4	TXNDC16	4.8233e-13	0.183608	0.816392
404552	153642	UNKNOWN	Q6UWY0	SCGB1D4	ARSK	1.2713e-06	0.0388406	0.961158
404552	79937	UNKNOWN	Q9BZ76	SCGB1D4	CNTNAP3	1.09995e-11	0.000294069	0.999706
404552	590	UNKNOWN	P06276	SCGB1D4	BCHE	9.39896e-07	0.0118089	0.98819
404552	949	UNKNOWN	Q8WTV0-2	SCGB1D4	SCARB1	5.07971e-13	0.163721	0.836279
404552	8754	UNKNOWN	Q13443	SCGB1D4	ADAM9	3.98552e-10	0.000840104	0.99916
404552	1292	UNKNOWN	P12110	SCGB1D4	COL6A2	3.44219e-15	0.0160234	0.983977
404552	135228	UNKNOWN	Q6YHK3-4	SCGB1D4	CD109	2.33858e-06	0.0139388	0.986059
404552	84059	UNKNOWN	Q8WXG9	SCGB1D4	GPR98	2.00923e-12	0.00179974	0.9982
404552	4012	UNKNOWN	Q9UIQ6-2	SCGB1D4	LNPEP	5.96305e-12	0.0114186	0.988581
404552	3909	UNKNOWN	Q16787	SCGB1D4	LAMA3	8.606e-09	0.130765	0.869235
404552	58497	UNKNOWN	Q86TP1	SCGB1D4	PRUNE	1.50427e-12	1.58461e-06	0.999998
404552	51752	UNKNOWN	Q9NZ08-2	SCGB1D4	ERAP1	5.24927e-10	0.0673235	0.932677
404552	1956	UNKNOWN	P00533	SCGB1D4	EGFR	2.68817e-13	0.067714	0.932286
404552	8516	UNKNOWN	P53708	SCGB1D4	ITGA8	0.000276367	0.0338817	0.965842
404552	26507	UNKNOWN	Q9NRU3-2	SCGB1D4	CNNM1	9.86947e-08	0.00815895	0.991841
404552	51148	UNKNOWN	Q5T4B2-2	SCGB1D4	CERCAM	1.39149e-16	0.101108	0.898892
404552	120071	UNKNOWN	Q8N3Y3	SCGB1D4	GYLTL1B	0.000290953	0.213029	0.78668
404552	55819	UNKNOWN	Q86XS8	SCGB1D4	RNF130	1.58776e-05	0.0958435	0.904141
404552	23621	UNKNOWN	P56817-2	SCGB1D4	BACE1	0.00243638	0.00113792	0.996426
404552	387263	UNKNOWN	Q7Z4R8	SCGB1D4	C6orf120	0.0905568	0.155061	0.754382
404552	10003	UNKNOWN	Q9Y3Q0	SCGB1D4	NAALAD2	6.24707e-05	5.2471e-05	0.999885
404552	91147	UNKNOWN	Q5HYA8	SCGB1D4	TMEM67	0.000148561	0.125965	0.873886
4250	3913	Q13296-2	P55268	SCGB2A2	LAMB2	6.28859e-16	0.204478	0.795522
4250	55558	Q13296-2	P51805	SCGB2A2	PLXNA3	4.24521e-11	0.037766	0.962234
4250	2321	Q13296-2	P17948-2	SCGB2A2	FLT1	0.00017644	0.00150279	0.998321
4250	79411	Q13296-2	Q6UWU2	SCGB2A2	GLB1L	2.42926e-07	0.000168633	0.999831
4250	9244	Q13296-2	O75462	SCGB2A2	CRLF1	0.00326678	6.17736e-07	0.996733
4250	254531	Q13296-2	Q643R3-2	SCGB2A2	LPCAT4	7.95784e-12	0.155612	0.844388
4250	6894	Q13296-2	Q13395	SCGB2A2	TARBP1	1.68932e-13	0.00658227	0.993418
4250	55761	Q13296-2	Q96AE7	SCGB2A2	TTC17	2.99016e-13	0.119954	0.880046
4250	84892	Q13296-2	Q8NAT1	SCGB2A2	C3orf39	4.70408e-15	0.130222	0.869778
4250	51651	Q13296-2	Q9Y3E5	SCGB2A2	PTRH2	0.000224776	0.183313	0.816462
4250	153642	Q13296-2	Q6UWY0	SCGB2A2	ARSK	5.56596e-12	0.00434272	0.995657
4250	55607	Q13296-2	Q9ULJ8	SCGB2A2	PPP1R9A	0.0157982	0.01927	0.964932
4250	5270	Q13296-2	P07093-2	SCGB2A2	SERPINE2	3.89459e-08	0.0171643	0.982836
4250	7373	Q13296-2	Q05707-2	SCGB2A2	COL14A1	3.61405e-09	0.000785729	0.999214
4250	2131	Q13296-2	Q16394	SCGB2A2	EXT1	1.07041e-11	0.00646595	0.993534
4250	3909	Q13296-2	Q16787	SCGB2A2	LAMA3	7.75484e-07	0.0169557	0.983044
4250	3911	Q13296-2	O15230	SCGB2A2	LAMA5	1.83545e-08	0.00503306	0.994967
4250	79937	Q13296-2	Q9BZ76	SCGB2A2	CNTNAP3	1.2201e-12	0.00102039	0.99898
4250	56605	Q13296-2	Q86YB8	SCGB2A2	ERO1LB	1.17936e-11	0.00200298	0.997997
4250	3676	Q13296-2	P13612	SCGB2A2	ITGA4	3.73604e-08	0.0717669	0.928233
4250	4017	Q13296-2	Q9Y4K0	SCGB2A2	LOXL2	8.63792e-06	0.0124817	0.98751
4250	11001	Q13296-2	O14975	SCGB2A2	SLC27A2	7.29009e-13	0.00275353	0.997246
4250	291	Q13296-2	P12235	SCGB2A2	SLC25A4	4.28795e-17	0.099374	0.900626
4250	11098	Q13296-2	O95084	SCGB2A2	PRSS23	0.0664986	7.44558e-05	0.933427
4250	57190	Q13296-2	Q9NZV5-2	SCGB2A2	SEPN1	6.45451e-10	0.00940845	0.990592
4250	10507	Q13296-2	Q92854	SCGB2A2	SEMA4D	2.83023e-05	9.48737e-06	0.999962
4250	2239	Q13296-2	O75487	SCGB2A2	GPC4	1.62508e-15	0.0324888	0.967511
4250	285203	Q13296-2	Q5NDL2	SCGB2A2	C3orf64	1.48736e-07	0.000363666	0.999636
4250	10512	Q13296-2	Q99985	SCGB2A2	SEMA3C	1.14459e-10	8.81647e-07	0.999999
4250	54480	Q13296-2	Q9P2E5	SCGB2A2	CHPF2	5.46177e-13	0.237229	0.762771
4250	22856	Q13296-2	Q86X52	SCGB2A2	CHSY1	2.03295e-09	0.005989	0.994011
4250	337876	Q13296-2	Q70JA7	SCGB2A2	CHSY3	2.16468e-08	0.00871635	0.991284
4250	4669	Q13296-2	P54802	SCGB2A2	NAGLU	1.60115e-12	0.205936	0.794064
4250	9486	Q13296-2	O43529	SCGB2A2	CHST10	1.5279e-08	0.129856	0.870144
4250	7368	Q13296-2	Q16880	SCGB2A2	UGT8	1.38936e-11	0.0198672	0.980133
4250	8443	Q13296-2	O15228	SCGB2A2	GNPAT	3.1115e-15	0.000115642	0.999884
4250	5793	Q13296-2	P23470-2	SCGB2A2	PTPRG	1.80345e-12	0.17716	0.82284
4250	10905	Q13296-2	O60476	SCGB2A2	MAN1A2	7.32744e-06	0.0972874	0.902705
4250	2734	Q13296-2	Q92896-2	SCGB2A2	GLG1	1.58158e-09	0.151735	0.848265
4250	80142	Q13296-2	Q9H7Z7	SCGB2A2	PTGES2	4.26085e-12	0.0196894	0.980311
4250	4124	Q13296-2	Q16706	SCGB2A2	MAN2A1	6.47431e-16	0.10672	0.89328
4250	2264	Q13296-2	P22455	SCGB2A2	FGFR4	0.00388966	0.0109303	0.98518
4250	8509	Q13296-2	P52849	SCGB2A2	NDST2	2.1951e-11	0.000336624	0.999663
4250	11167	Q13296-2	Q12841	SCGB2A2	FSTL1	0.00902561	0.217805	0.773169
4250	26018	Q13296-2	Q96JA1	SCGB2A2	LRIG1	3.28412e-10	0.153667	0.846333
4250	8460	Q13296-2	O60507	SCGB2A2	TPST1	4.15439e-05	5.42079e-05	0.999904
4250	91775	Q13296-2	Q969Y0	SCGB2A2	FAM55C	5.42586e-12	7.62182e-05	0.999924
4250	2719	Q13296-2	P51654	SCGB2A2	GPC3	2.64476e-08	0.00680055	0.993199
4250	4249	Q13296-2	Q09328	SCGB2A2	MGAT5	5.24701e-12	0.00112962	0.99887
4250	10220	Q13296-2	O95390	SCGB2A2	GDF11	4.90179e-08	0.00069549	0.999304
4250	64215	Q13296-2	Q96KC8	SCGB2A2	DNAJC1	0.000982562	0.0467661	0.952251
4250	10536	Q13296-2	Q8IVL6	SCGB2A2	LEPREL2	9.50923e-11	0.0188976	0.981102
4250	2650	Q13296-2	Q02742	SCGB2A2	GCNT1	1.97298e-06	0.0274464	0.972552
4250	7837	Q13296-2	Q92626	SCGB2A2	PXDN	2.77442e-13	0.0577304	0.94227
4250	120071	Q13296-2	Q8N3Y3	SCGB2A2	GYLTL1B	1.00712e-06	0.0379493	0.96205
4250	9215	Q13296-2	O95461-2	SCGB2A2	LARGE	0.000303339	0.000814724	0.998882
4250	10855	Q13296-2	Q9Y251	SCGB2A2	HPSE	2.37387e-08	0.00276818	0.997232
4250	55714	Q13296-2	Q9P273	SCGB2A2	ODZ3	0.000451437	0.0100763	0.989472
4250	9469	Q13296-2	Q7LGC8	SCGB2A2	CHST3	6.37597e-09	5.82494e-06	0.999994
4250	51097	Q13296-2	Q8NBX0	SCGB2A2	SCCPDH	0.0898338	0.0243986	0.885768
4250	7903	Q13296-2	Q92187	SCGB2A2	ST8SIA4	0.0010247	0.0012059	0.997769
4250	2081	Q13296-2	O75460	SCGB2A2	ERN1	1.73348e-05	0.00017699	0.999806
4250	23670	Q13296-2	Q9UHN6-2	SCGB2A2	TMEM2	9.41257e-07	0.0362099	0.963789
4250	2050	Q13296-2	P54760	SCGB2A2	EPHB4	2.67798e-08	0.00238395	0.997616
4250	10478	Q13296-2	O43808	SCGB2A2	SLC25A17	9.63272e-11	0.213268	0.786732
4250	79600	Q13296-2	Q2MV58-4	SCGB2A2	TCTN1	0.00124765	0.213843	0.78491
4250	3425	Q13296-2	P35475	SCGB2A2	IDUA	0.00140321	1.65457e-06	0.998595
4250	25789	Q13296-2	Q9UK28	SCGB2A2	TMEM59L	5.61163e-05	0.0372181	0.962726
4250	727936	Q13296-2	A0PJZ3	SCGB2A2	GXYLT2	1.3923e-05	0.128448	0.871538
4250	9427	Q13296-2	O95672-2	SCGB2A2	ECEL1	2.58461e-10	9.13456e-05	0.999909
4250	64132	Q13296-2	Q9H1B5	SCGB2A2	XYLT2	4.02168e-07	0.103535	0.896465
4250	26577	Q13296-2	Q9UKZ9	SCGB2A2	PCOLCE2	0.000119739	0.00374994	0.99613
4250	283358	Q13296-2	Q6L9W6	SCGB2A2	B4GALNT3	0.00158004	0.000366586	0.998053
55652	4831	UNKNOWN	F6XY72	SLC48A1	NME2	1.53381e-06	0.00123093	0.998768
55652	3323	UNKNOWN	Q58FG1	SLC48A1	HSP90AA4P	1.18004e-05	0.138965	0.861024
8303	81542	O75324	Q9H3N1	SNN	TMX1	1.18735e-12	0.00196487	0.998035
8303	26136	O75324	Q9UGI8-2	SNN	TES	2.29003e-06	0.00264534	0.997352
8303	92140	O75324	Q86UE4	SNN	MTDH	2.27894e-12	2.77834e-05	0.999972
8303	128061	O75324	Q8NDD1-2	SNN	C1orf131	0.00755385	0.0483546	0.944092
6635	23450	P62304	Q15393	SNRPE	SF3B3	5.00426e-15	0.0177884	0.982212
6635	57819	P62304	Q9Y333	SNRPE	LSM2	1.48119e-10	0.0339513	0.966049
6635	9129	P62304	O43395	SNRPE	PRPF3	3.21917e-28	0.000100343	0.9999
6635	23451	P62304	O75533	SNRPE	SF3B1	4.91068e-15	0.00100998	0.99899
6635	10419	P62304	O14744	SNRPE	PRMT5	2.35916e-13	0.202167	0.797833
6635	114034	P62304	Q96GM8	SNRPE	TOE1	2.69413e-09	0.000756887	0.999243
6635	25929	P62304	Q8TEQ6	SNRPE	GEMIN5	1.67651e-10	0.00271461	0.997285
6635	24148	P62304	O94906	SNRPE	PRPF6	5.68922e-24	0.00641655	0.993583
6635	11218	P62304	Q9UHI6	SNRPE	DDX20	4.13158e-13	0.0183619	0.981638
6635	23020	P62304	O75643	SNRPE	SNRNP200	8.34551e-13	0.00658293	0.993417
6635	10594	P62304	Q6P2Q9	SNRPE	PRPF8	3.41972e-11	0.00758197	0.992418
6635	27336	P62304	O43719	SNRPE	HTATSF1	8.66282e-12	0.000393519	0.999606
6635	24144	P62304	Q9UBB9	SNRPE	TFIP11	6.1671e-13	0.000172282	0.999828
6635	64852	P62304	Q9H6E5	SNRPE	TUT1	1.05592e-12	5.09523e-06	0.999995
6635	10992	P62304	Q13435	SNRPE	SF3B2	7.29845e-14	0.000418668	0.999581
6635	143884	P62304	Q2TBE0	SNRPE	CWF19L2	2.16961e-11	1.03462e-05	0.99999
6635	9343	P62304	Q15029	SNRPE	EFTUD2	1.31383e-14	0.0487608	0.951239
6635	9128	P62304	O43172-2	SNRPE	PRPF4	2.25529e-24	0.0265563	0.973444
6635	51319	P62304	Q96IZ7-2	SNRPE	RSRC1	3.75045e-10	0.000246441	0.999754
6635	11066	P62304	Q16560-2	SNRPE	SNRNP35	3.7294e-06	2.32766e-05	0.999973
6635	11325	P62304	Q86XP3	SNRPE	DDX42	1.05776e-15	0.059441	0.940559
6635	100130932	P62304	F5H5R7	SNRPE	LOC100130932	2.17471e-06	3.74576e-07	0.999997
6635	56949	P62304	Q9HCS7	SNRPE	XAB2	1.14562e-12	0.000278445	0.999722
6635	55094	P62304	Q9BRR8	SNRPE	GPATCH1	6.91764e-11	0.000137785	0.999862
6635	9879	P62304	Q7L014	SNRPE	DDX46	1.09587e-11	0.000145575	0.999854
6635	55783	P62304	Q8IYT2	SNRPE	FTSJD1	6.90801e-09	1.76788e-06	0.999998
6635	60625	P62304	Q9H5Z1	SNRPE	DHX35	1.46161e-10	7.19946e-05	0.999928
6635	50628	P62304	P57678	SNRPE	GEMIN4	4.15919e-13	0.00596851	0.994031
6635	94104	P62304	Q9Y5B6	SNRPE	GCFC1	5.52415e-13	0.000197952	0.999802
6635	22950	P62304	Q9BWU0	SNRPE	SLC4A1AP	6.05284e-09	8.36659e-06	0.999992
6635	51340	P62304	Q9BZJ0-2	SNRPE	CRNKL1	9.06546e-11	0.000322574	0.999677
6635	9733	P62304	Q15020	SNRPE	SART3	7.24592e-28	0.00256454	0.997435
6635	91603	P62304	Q96NB3	SNRPE	ZNF830	7.3346e-09	0.000116017	0.999884
6635	55280	P62304	Q69YN2-3	SNRPE	CWF19L1	9.36028e-11	0.00149387	0.998506
6635	988	P62304	Q99459	SNRPE	CDC5L	2.68233e-12	0.019993	0.980007
6635	10291	P62304	Q15459	SNRPE	SF3A1	1.49387e-17	0.000399048	0.999601
6635	9416	P62304	Q9BUQ8	SNRPE	DDX23	1.6774e-25	0.00118708	0.998813
6635	10946	P62304	Q12874	SNRPE	SF3A3	1.13004e-10	4.19998e-05	0.999958
6635	10073	P62304	O95149	SNRPE	SNUPN	1.28897e-14	0.00158178	0.998418
6635	26121	P62304	Q8WWY3-2	SNRPE	PRPF31	1.08796e-20	0.120004	0.879996
6635	54960	P62304	Q9NWZ8	SNRPE	GEMIN8	2.15188e-16	0.000465218	0.999535
6635	6936	P62304	P16383	SNRPE	C2orf3	1.14313e-17	0.000338684	0.999661
6635	9716	P62304	O60306	SNRPE	AQR	4.71971e-11	9.73606e-05	0.999903
6635	6626	P62304	P09012	SNRPE	SNRPA	1.80787e-13	0.00882583	0.991174
6635	6629	P62304	P08579	SNRPE	SNRPB2	1.28405e-15	0.00133752	0.998662
6635	84292	P62304	Q9BRX9	SNRPE	WDR83	1.18114e-07	0.00287541	0.997124
6635	79833	P62304	Q8WXD5	SNRPE	GEMIN6	9.57781e-26	0.0475125	0.952487
6635	56257	P62304	Q7L2J0	SNRPE	MEPCE	2.38904e-13	0.00272825	0.997272
6635	96764	P62304	Q96RS0	SNRPE	TGS1	1.23515e-11	0.000847394	0.999153
6635	9092	P62304	O43290	SNRPE	SART1	4.95223e-12	0.0232018	0.976798
6635	22938	P62304	Q13573	SNRPE	SNW1	3.19895e-13	0.0284926	0.971507
6635	51362	P62304	O60508	SNRPE	CDC40	3.93787e-10	9.75668e-05	0.999902
6635	9465	P62304	Q9P0M2	SNRPE	AKAP7	2.78428e-09	8.39942e-05	0.999916
6635	154007	P62304	Q6IEG0	SNRPE	SNRNP48	3.31796e-11	3.26807e-05	0.999967
6635	6633	P62304	P62316	SNRPE	SNRPD2	6.74734e-16	0.00524715	0.994753
6635	1207	P62304	P54105	SNRPE	CLNS1A	2.86162e-12	9.26445e-05	0.999907
6635	10523	P62304	Q8IWX8	SNRPE	CHERP	2.68286e-12	0.00803201	0.991968
6635	151903	P62304	Q8WUD4	SNRPE	CCDC12	3.22483e-11	0.00513361	0.994866
6635	8220	P62304	Q96DF8	SNRPE	DGCR14	1.38198e-08	0.000211714	0.999788
6635	84619	P62304	Q8N5A5-2	SNRPE	ZGPAT	2.31552e-19	0.00404905	0.995951
6635	9410	P62304	Q96DI7	SNRPE	SNRNP40	3.74397e-28	0.0989001	0.9011
6635	57461	P62304	Q9ULR0-1	SNRPE	ISY1	3.08621e-09	0.00822735	0.991773
6635	338657	P62304	Q86UT8	SNRPE	CCDC84	0.00248025	1.45105e-05	0.997505
6635	23350	P62304	O15042-2	SNRPE	U2SURP	3.6596e-21	0.00720755	0.992792
6635	134353	P62304	P83369	SNRPE	LSM11	3.50495e-10	8.45769e-05	0.999915
6635	8175	P62304	Q15428	SNRPE	SF3A2	7.01253e-10	6.10553e-07	0.999999
6635	55599	P62304	Q96LT9	SNRPE	RNPC3	6.82531e-10	4.23562e-05	0.999958
6635	253635	P62304	Q8N954	SNRPE	CCDC75	5.56348e-12	4.24285e-05	0.999958
6635	11017	P62304	Q8WVK2	SNRPE	SNRNP27	3.4732e-17	6.39241e-05	0.999936
6635	6627	P62304	P09661	SNRPE	SNRPA1	8.35459e-24	0.00153824	0.998462
6635	10181	P62304	P52756	SNRPE	RBM5	1.14805e-06	0.0767328	0.923266
6635	79171	P62304	Q9BTD8-2	SNRPE	RBM42	1.49722e-18	0.0231699	0.97683
6635	25949	P62304	O95926	SNRPE	SYF2	1.47082e-21	0.00966842	0.990332
6635	6625	P62304	P08621	SNRPE	SNRNP70	3.60738e-24	5.561e-05	0.999944
6635	8233	P62304	Q15696	SNRPE	ZRSR2	8.36186e-18	1.05071e-05	0.999989
6635	10450	P62304	Q9UNP9-2	SNRPE	PPIE	1.69605e-16	0.00421178	0.995788
6635	55837	P62304	Q56P03	SNRPE	EAPP	6.39725e-13	0.000888377	0.999112
6635	6634	P62304	P62318	SNRPE	SNRPD3	9.88147e-11	0.0601938	0.939806
6635	51639	P62304	Q9Y3B4	SNRPE	SF3B14	6.46733e-15	0.132644	0.867356
6635	79706	P62304	Q9H875	SNRPE	PRKRIP1	0.149396	0.000270971	0.850333
6635	6607	P62304	Q16637-2	SNRPE	SMN2	3.9105e-16	0.00626948	0.993731
6635	3550	P62304	Q13123	SNRPE	IK	4.30991e-08	0.113659	0.886341
6635	6636	P62304	P62306	SNRPE	SNRPF	1.61458e-23	1.95061e-05	0.99998
6635	10262	P62304	Q15427	SNRPE	SF3B4	1.38571e-11	0.0212088	0.978791
6635	6632	P62304	P62314	SNRPE	SNRPD1	5.49668e-10	0.00139919	0.998601
6635	10421	P62304	O95400	SNRPE	CD2BP2	9.81664e-27	0.00271292	0.997287
6635	6638	P62304	P63162	SNRPE	SNRPN	1.50794e-19	2.09741e-11	1
6635	6628	P62304	P14678-2	SNRPE	SNRPB	6.76576e-12	0.0185942	0.981406
6635	55696	P62304	Q9NW64-2	SNRPE	RBM22	2.87173e-10	0.00634844	0.993652
6635	8487	P62304	O14893-2	SNRPE	SIP1	8.73974e-19	0.00525357	0.994746
6635	10078	P62304	Q9Y5U2-2	SNRPE	TSSC4	2.51957e-21	0.00470503	0.995295
6635	55954	P62304	Q9UDW3	SNRPE	ZMAT5	1.07846e-12	0.0553073	0.944693
6635	83443	P62304	Q9BWJ5	SNRPE	SF3B5	2.05769e-10	0.100277	0.899723
6635	10081	P62304	Q8N8D1	SNRPE	PDCD7	9.97835e-07	7.37342e-05	0.999925
6636	6631	P62306	P09234	SNRPF	SNRPC	3.03812e-09	0.0150753	0.984925
6636	57819	P62306	Q9Y333	SNRPF	LSM2	5.32949e-11	0.0606853	0.939315
6636	6625	P62306	P08621	SNRPF	SNRNP70	3.13587e-26	4.63553e-05	0.999954
6636	10081	P62306	Q8N8D1	SNRPF	PDCD7	5.33178e-09	7.89211e-06	0.999992
6636	9129	P62306	O43395	SNRPF	PRPF3	1.85625e-25	4.46946e-05	0.999955
6636	23451	P62306	O75533	SNRPF	SF3B1	3.9812e-12	0.0935215	0.906478
6636	9410	P62306	Q96DI7	SNRPF	SNRNP40	4.38076e-27	0.0997472	0.900253
6636	114034	P62306	Q96GM8	SNRPF	TOE1	2.20429e-09	0.00102815	0.998972
6636	24148	P62306	O94906	SNRPF	PRPF6	1.57059e-21	0.0171597	0.98284
6636	11218	P62306	Q9UHI6	SNRPF	DDX20	1.03462e-24	0.0369577	0.963042
6636	23020	P62306	O75643	SNRPF	SNRNP200	2.23189e-14	0.00799825	0.992002
6636	10594	P62306	Q6P2Q9	SNRPF	PRPF8	3.21367e-15	0.0155153	0.984485
6636	24144	P62306	Q9UBB9	SNRPF	TFIP11	5.61237e-14	0.00297282	0.997027
6636	64852	P62306	Q9H6E5	SNRPF	TUT1	1.0033e-09	7.79951e-05	0.999922
6636	143884	P62306	Q2TBE0	SNRPF	CWF19L2	3.97838e-08	0.00751646	0.992484
6636	27336	P62306	O43719	SNRPF	HTATSF1	1.04951e-11	0.0270954	0.972905
6636	9343	P62306	Q15029	SNRPF	EFTUD2	8.63178e-15	0.0735639	0.926436
6636	9128	P62306	O43172-2	SNRPF	PRPF4	1.09556e-17	0.0187321	0.981268
6636	51319	P62306	Q96IZ7-2	SNRPF	RSRC1	0.00513495	0.025598	0.969267
6636	11066	P62306	Q16560-2	SNRPF	SNRNP35	1.43209e-05	2.31832e-06	0.999983
6636	100130932	P62306	F5H5R7	SNRPF	LOC100130932	4.53786e-06	1.69962e-09	0.999995
6636	56949	P62306	Q9HCS7	SNRPF	XAB2	4.65608e-12	0.00318126	0.996819
6636	55094	P62306	Q9BRR8	SNRPF	GPATCH1	1.10173e-09	0.000192892	0.999807
6636	55783	P62306	Q8IYT2	SNRPF	FTSJD1	1.69599e-06	4.07197e-06	0.999994
6636	60625	P62306	Q9H5Z1	SNRPF	DHX35	6.52269e-09	0.000634124	0.999366
6636	50628	P62306	P57678	SNRPF	GEMIN4	4.96665e-12	0.0204774	0.979523
6636	94104	P62306	Q9Y5B6	SNRPF	GCFC1	1.62695e-10	0.00140038	0.9986
6636	51340	P62306	Q9BZJ0-2	SNRPF	CRNKL1	1.04993e-08	0.0309784	0.969022
6636	9733	P62306	Q15020	SNRPF	SART3	2.43373e-24	0.00217072	0.997829
6636	9416	P62306	Q9BUQ8	SNRPF	DDX23	4.64446e-22	0.00307468	0.996925
6636	26121	P62306	Q8WWY3-2	SNRPF	PRPF31	4.14217e-13	0.0342038	0.965796
6636	85437	P62306	Q8TBF4	SNRPF	ZCRB1	3.69438e-16	0.129986	0.870014
6636	10291	P62306	Q15459	SNRPF	SF3A1	2.66568e-15	0.109256	0.890744
6636	22950	P62306	Q9BWU0	SNRPF	SLC4A1AP	9.01633e-11	0.0494269	0.950573
6636	54960	P62306	Q9NWZ8	SNRPF	GEMIN8	5.98019e-19	0.000472361	0.999528
6636	9716	P62306	O60306	SNRPF	AQR	5.25921e-11	0.00411918	0.995881
6636	6626	P62306	P09012	SNRPF	SNRPA	2.03566e-12	0.000157015	0.999843
6636	6629	P62306	P08579	SNRPF	SNRPB2	1.6989e-11	0.000434614	0.999565
6636	84292	P62306	Q9BRX9	SNRPF	WDR83	3.6286e-14	0.00287468	0.997125
6636	79833	P62306	Q8WXD5	SNRPF	GEMIN6	1.00877e-21	0.00343522	0.996565
6636	56257	P62306	Q7L2J0	SNRPF	MEPCE	7.91928e-13	0.000545289	0.999455
6636	5284	P62306	P01833	SNRPF	PIGR	1.13493e-05	0.0170005	0.982988
6636	25929	P62306	Q8TEQ6	SNRPF	GEMIN5	9.61796e-16	0.0161211	0.983879
6636	22938	P62306	Q13573	SNRPF	SNW1	5.50035e-15	0.2026	0.7974
6636	10262	P62306	Q15427	SNRPF	SF3B4	2.00408e-14	0.143432	0.856568
6636	124220	P62306	Q96DA0	SNRPF	ZG16B	5.79509e-11	0.0666446	0.933355
6636	9465	P62306	Q9P0M2	SNRPF	AKAP7	6.79479e-08	0.00603335	0.993967
6636	154007	P62306	Q6IEG0	SNRPF	SNRNP48	4.83427e-12	1.43161e-05	0.999986
6636	8233	P62306	Q15696	SNRPF	ZRSR2	1.23803e-15	4.06746e-05	0.999959
6636	10946	P62306	Q12874	SNRPF	SF3A3	1.12012e-11	0.0612285	0.938771
6636	11193	P62306	O75554	SNRPF	WBP4	1.37519e-14	4.09257e-05	0.999959
6636	57461	P62306	Q9ULR0-1	SNRPF	ISY1	9.44384e-05	0.116347	0.883558
6636	6633	P62306	P62316	SNRPF	SNRPD2	7.00702e-13	0.000178123	0.999822
6636	1207	P62306	P54105	SNRPF	CLNS1A	2.7928e-12	0.000161642	0.999838
6636	27257	P62306	O15116	SNRPF	LSM1	9.95895e-13	0.0705824	0.929418
6636	60313	P62306	Q9HC44	SNRPF	GPBP1L1	6.6394e-20	3.93805e-05	0.999961
6636	51362	P62306	O60508	SNRPF	CDC40	2.80824e-11	0.000774119	0.999226
6636	140683	P62306	Q96DR5	SNRPF	C20orf70	1.35257e-11	1.43077e-06	0.999999
6636	55599	P62306	Q96LT9	SNRPF	RNPC3	5.3229e-12	4.41378e-05	0.999956
6636	51691	P62306	O95777	SNRPF	NAA38	8.83694e-14	0.00502899	0.994971
6636	6627	P62306	P09661	SNRPF	SNRPA1	1.45897e-25	0.00062061	0.999379
6636	96764	P62306	Q96RS0	SNRPF	TGS1	1.13204e-13	4.64012e-05	0.999954
6636	10907	P62306	P83876	SNRPF	TXNL4A	3.9683e-12	0.0291169	0.970883
6636	10450	P62306	Q9UNP9-2	SNRPF	PPIE	2.92841e-12	0.094864	0.905136
6636	6634	P62306	P62318	SNRPF	SNRPD3	4.74958e-11	0.00789774	0.992102
6636	1473	P62306	P28325	SNRPF	CST5	0.00903797	6.9337e-05	0.990893
6636	6607	P62306	Q16637-2	SNRPF	SMN2	4.53652e-16	0.0363307	0.963669
6636	134353	P62306	P83369	SNRPF	LSM11	1.89941e-07	4.85534e-05	0.999951
6636	84967	P62306	Q969L4	SNRPF	LSM10	1.65069e-07	1.29388e-06	0.999999
6636	10421	P62306	O95400	SNRPF	CD2BP2	2.84833e-22	0.0199447	0.980055
6636	6632	P62306	P62314	SNRPF	SNRPD1	4.41632e-09	0.000208871	0.999791
6636	6638	P62306	P63162	SNRPF	SNRPN	1.26662e-08	1.28436e-09	1
6636	6628	P62306	P14678-2	SNRPF	SNRPB	3.26544e-13	0.00161957	0.99838
6636	8175	P62306	Q15428	SNRPF	SF3A2	9.28671e-10	0.00231112	0.997689
6636	57563	P62306	Q9P2G9	SNRPF	KLHL8	0.000985763	0.0214175	0.977597
6636	253635	P62306	Q8N954	SNRPF	CCDC75	6.25473e-09	0.0270942	0.972906
6636	8487	P62306	O14893-2	SNRPF	SIP1	2.92784e-18	0.00583875	0.994161
6636	10078	P62306	Q9Y5U2-2	SNRPF	TSSC4	6.63365e-24	0.00468106	0.995319
6636	55696	P62306	Q9NW64-2	SNRPF	RBM22	6.34361e-08	0.0279054	0.972095
6636	55954	P62306	Q9UDW3	SNRPF	ZMAT5	7.93053e-15	1.57552e-05	0.999984
6636	3493	P62306	P01876	SNRPF	IGHA1	5.92895e-14	0.230344	0.769656
6636	1469	P62306	P01037	SNRPF	CST1	8.65397e-08	0.000399938	0.9996
6636	1472	P62306	P01036	SNRPF	CST4	0.0019414	0.0425036	0.955555
6636	10879	P62306	P02814	SNRPF	SMR3B	0.188697	2.00863e-05	0.811283
6691	2644	P20155	P30047	SPINK2	GCHFR	1.18047e-10	3.40466e-07	1
6691	3416	P20155	P14735	SPINK2	IDE	4.47312e-15	0.0106964	0.989304
6691	29888	P20155	Q9NRL3	SPINK2	STRN4	1.73284e-11	0.199253	0.800747
6691	197131	P20155	Q8IWV7	SPINK2	UBR1	8.39842e-15	0.172315	0.827685
6691	29966	P20155	Q13033	SPINK2	STRN3	3.52011e-14	0.177933	0.822067
6691	23203	P20155	Q10713	SPINK2	PMPCA	1.824e-14	0.0278663	0.972134
6691	85369	P20155	Q5VSL9	SPINK2	FAM40A	1.41047e-08	0.0482844	0.951716
6691	55917	P20155	Q9P2B4	SPINK2	CTTNBP2NL	6.35608e-15	0.00276378	0.997236
6691	9512	P20155	O75439	SPINK2	PMPCB	3.22007e-14	0.0144745	0.985525
6691	51382	P20155	Q9Y5K8	SPINK2	ATP6V1D	9.33935e-09	0.203484	0.796516
6691	27109	P20155	Q99766	SPINK2	ATP5S	1.24137e-06	1.68375e-05	0.999982
6691	23304	P20155	Q8IWV8-4	SPINK2	UBR2	3.07384e-15	0.00827924	0.991721
6691	6801	P20155	O43815	SPINK2	STRN	7.88226e-14	0.106529	0.893471
6691	90379	P20155	Q66K64	SPINK2	DCAF15	9.06922e-06	0.00227976	0.997711
6691	89970	P20155	Q96DX4	SPINK2	RSPRY1	3.18816e-09	0.0193272	0.980673
6691	4285	P20155	Q99797	SPINK2	MIPEP	4.26137e-14	0.00094812	0.999052
6691	25843	P20155	Q9Y3A3-2	SPINK2	MOBKL3	0.000158494	0.0424036	0.957438
6691	121457	P20155	Q70UQ0-4	SPINK2	IKBIP	1.80628e-09	0.0919566	0.908043
6691	56952	P20155	Q9NRG1-2	SPINK2	PRTFDC1	0.00644856	0.00161009	0.991941
6691	57546	P20155	Q9P2J9	SPINK2	PDP2	0.00899005	0.000877819	0.990132
6691	254552	P20155	Q8WV74-2	SPINK2	NUDT8	8.18416e-07	0.000289695	0.999709
27290	3909	O60575	Q16787	SPINK4	LAMA3	2.43003e-12	4.24306e-05	0.999958
27290	9562	O60575	Q9UNW1-2	SPINK4	MINPP1	1.42853e-05	0.0375956	0.96239
27290	56928	O60575	Q8TCT7	SPINK4	SPPL2B	2.13794e-07	0.0824522	0.917548
27290	100507436	O60575	E7EP37	SPINK4	MICA	5.24824e-07	0.0530758	0.946924
27290	91147	O60575	Q5HYA8	SPINK4	TMEM67	0.109647	0.0220195	0.868334
27290	5362	O60575	O75051	SPINK4	PLXNA2	2.79517e-06	0.0565863	0.943411
27290	5654	O60575	Q92743	SPINK4	HTRA1	2.05934e-05	5.54398e-05	0.999924
27290	51148	O60575	Q5T4B2-2	SPINK4	CERCAM	2.23261e-13	0.0844953	0.915505
84651	3416	P58062	P14735	SPINK7	IDE	6.29799e-13	0.0631732	0.936827
84651	329	P58062	Q13490	SPINK7	BIRC2	4.5999e-10	0.00307804	0.996922
84651	25852	P58062	Q8IUR7-2	SPINK7	ARMC8	7.30309e-15	0.103017	0.896983
84651	10444	P58062	Q7Z7L7	SPINK7	ZER1	8.42545e-11	0.020977	0.979023
84651	7314	P58062	P0CG47	SPINK7	UBB	1.25209e-13	0.031505	0.968495
84651	116372	P58062	Q8N2G4-2	SPINK7	LYPD1	6.51054e-06	2.14929e-08	0.999993
84651	54994	P58062	Q9NWU2	SPINK7	C20orf11	8.73311e-12	0.235308	0.764692
84651	23676	P58062	Q9UHP9	SPINK7	SMPX	3.39691e-07	0.00103614	0.998964
644186	93166	A1L190	Q9NQX0-1	C22orf41	PRDM6	1.10418e-07	6.35063e-07	0.999999
644186	7314	A1L190	P0CG47	C22orf41	UBB	1.21736e-13	0.001877	0.998123
644186	9318	A1L190	P61201-2	C22orf41	COPS2	7.80732e-11	0.00968628	0.990314
644186	132320	A1L190	Q96NL6	C22orf41	SCLT1	2.50413e-11	1.15403e-07	1
644186	9456	A1L190	Q86YM7	C22orf41	HOMER1	8.17743e-07	0.00328751	0.996712
644186	1062	A1L190	Q02224-2	C22orf41	CENPE	7.11465e-13	8.95172e-10	1
644186	23354	A1L190	O94927	C22orf41	HAUS5	7.91312e-14	0.0104582	0.989542
644186	163786	A1L190	Q6UVJ0	C22orf41	SASS6	1.28606e-09	2.65185e-07	1
644186	11130	A1L190	O95229	C22orf41	ZWINT	4.45011e-10	0.0131674	0.986833
644186	8453	A1L190	Q13617	C22orf41	CUL2	2.13024e-14	0.116525	0.883475
644186	862	A1L190	Q06455-2	C22orf41	RUNX1T1	5.7297e-10	5.0904e-07	0.999999
644186	51199	A1L190	Q8N4C6-5	C22orf41	NIN	1.04856e-07	4.45858e-08	1
644186	10980	A1L190	Q7L5N1	C22orf41	COPS6	7.92737e-11	0.140265	0.859735
644186	64708	A1L190	Q9H9Q2	C22orf41	COPS7B	5.80743e-08	0.0637841	0.936216
644186	22897	A1L190	Q9UPV0-2	C22orf41	CEP164	0.000514735	0.0594487	0.940037
644186	8805	A1L190	O15164-2	C22orf41	TRIM24	7.09399e-10	0.0140759	0.985924
644186	10615	A1L190	Q96R06	C22orf41	SPAG5	1.27512e-12	0.000837694	0.999162
644186	79441	A1L190	Q68CZ6	C22orf41	HAUS3	1.09819e-10	5.94631e-05	0.999941
644186	55857	A1L190	Q2M2Z5-3	C22orf41	PLK1S1	2.74434e-06	3.40319e-06	0.999994
644186	55142	A1L190	Q9NVX0	C22orf41	HAUS2	0.0129487	0.00129809	0.985753
644186	54930	A1L190	Q9H6D7-2	C22orf41	HAUS4	1.66411e-08	0.00242811	0.997572
644186	64946	A1L190	Q9H3R5	C22orf41	CENPH	2.48543e-10	0.0281541	0.971846
644186	9821	A1L190	Q8TDY2-2	C22orf41	RB1CC1	3.67954e-12	0.000268656	0.999731
644186	57511	A1L190	Q9Y2V7	C22orf41	COG6	3.93865e-08	0.0545643	0.945436
644186	84376	A1L190	Q86VS8	C22orf41	HOOK3	7.24865e-12	0.000980884	0.999019
644186	10116	A1L190	Q9UK73	C22orf41	FEM1B	8.34385e-11	2.22985e-05	0.999978
644186	3050	A1L190	P02008	C22orf41	HBZ	5.8443e-11	0.061214	0.938786
644186	389840	A1L190	Q6ZN16	C22orf41	MAP3K15	1.7443e-09	5.16103e-08	1
644186	54940	A1L190	Q9NX40	C22orf41	OCIAD1	1.26741e-13	0.0838298	0.91617
644186	90417	A1L190	Q9Y448-2	C22orf41	C15orf23	9.6949e-07	0.00663743	0.993362
644186	115209	A1L190	Q96E52	C22orf41	OMA1	3.92399e-07	0.0185563	0.981443
644186	23271	A1L190	Q08AD1-2	C22orf41	CAMSAP1L1	0.00321199	5.5226e-08	0.996788
644186	131405	A1L190	Q2Q1W2	C22orf41	TRIM71	5.15185e-07	0.000710091	0.999289
644186	23456	A1L190	Q9NRK6	C22orf41	ABCB10	4.60303e-14	0.0652145	0.934785
644186	3801	A1L190	Q9BVG8-2	C22orf41	KIFC3	3.69075e-06	3.97347e-07	0.999996
644186	25844	A1L190	Q9GZM5	C22orf41	YIPF3	2.35487e-12	0.00265382	0.997346
644186	11064	A1L190	Q7Z7A1-2	C22orf41	CEP110	0.00049502	0.000625634	0.998879
644186	55275	A1L190	Q5VIR6	C22orf41	VPS53	0.0010961	0.111192	0.887712
644186	11079	A1L190	O15258	C22orf41	RER1	2.46964e-06	0.24137	0.758628
644186	8799	A1L190	O96011	C22orf41	PEX11B	1.64121e-05	3.6432e-06	0.99998
6726	6727	P49458	P37108	SRP9	SRP14	3.15998e-14	1.36942e-05	0.999986
6726	6729	P49458	P61011	SRP9	SRP54	4.51834e-15	6.7745e-08	1
6726	6730	P49458	Q9UHB9-2	SRP9	SRP68	6.19025e-24	1.75137e-06	0.999998
6726	7375	P49458	Q13107-2	SRP9	USP4	0.116404	0.013721	0.869875
6726	441024	P49458	Q9H903	SRP9	MTHFD2L	0.00129166	2.80839e-05	0.99868
6726	10797	P49458	P13995	SRP9	MTHFD2	5.45758e-19	0.00778078	0.992219
6726	6731	P49458	O76094	SRP9	SRP72	5.45479e-13	2.3611e-05	0.999976
6726	51605	P49458	Q9UJA5	SRP9	TRMT6	1.77121e-09	0.0174978	0.982502
6726	115708	P49458	Q96FX7	SRP9	TRMT61A	2.93252e-08	1.01951e-06	0.999999
6726	1896	P49458	Q92838-3	SRP9	EDA	1.08599e-10	0.00278437	0.997216
6726	56852	P49458	Q9NS91	SRP9	RAD18	8.04882e-08	0.070445	0.929555
6726	6728	P49458	P09132	SRP9	SRP19	1.17415e-08	1.82898e-06	0.999998
284297	9648	A1L4H1	Q8IWJ2	SSC5D	GCC2	5.8086e-12	4.47066e-07	1
284297	6237	A1L4H1	P10301	SSC5D	RRAS	0.0314151	0.0611231	0.907462
23102	6277	Q9UPU7	P06703	TBC1D2B	S100A6	1.03948e-06	0.0236288	0.97637
51569	6277	P61960	P06703	UFM1	S100A6	2.41886e-08	0.0480303	0.95197
7388	7385	P07919	P22695	UQCRH	UQCRC2	7.11409e-14	0.170153	0.829847
7388	9167	P07919	O14548	UQCRH	COX7A2L	5.11789e-08	1.33672e-05	0.999987
7388	10120	P07919	P42025	UQCRH	ACTR1B	4.72798e-14	0.0516387	0.948361
7388	5824	P07919	P40855	UQCRH	PEX19	8.9492e-18	0.00097509	0.999025
7388	11258	P07919	O75935-2	UQCRH	DCTN3	2.13222e-10	0.0607438	0.939256
7388	10540	P07919	Q13561-2	UQCRH	DCTN2	2.54508e-09	0.174683	0.825317
7388	51164	P07919	Q9UJW0-3	UQCRH	DCTN4	2.74223e-12	0.189722	0.810278
7388	55860	P07919	Q9NZ32	UQCRH	ACTR10	1.16217e-07	0.00338005	0.99662
7388	1537	P07919	P08574	UQCRH	CYC1	4.45747e-16	0.012172	0.987828
7388	7381	P07919	P14927	UQCRH	UQCRB	8.04719e-16	3.71251e-05	0.999963
7388	203068	P07919	P07437	UQCRH	TUBB	4.9328e-21	0.0417799	0.95822
7388	7384	P07919	P31930	UQCRH	UQCRC1	1.79849e-14	0.120679	0.879321
7388	84516	P07919	Q9BTE1	UQCRH	DCTN5	4.58445e-06	0.00406241	0.995933
7388	139818	P07919	Q5JSL3	UQCRH	DOCK11	2.17579e-11	1.55928e-05	0.999984
7388	1992	P07919	P30740	UQCRH	SERPINB1	0.000265906	0.0933925	0.906342
7388	27089	P07919	O14949	UQCRH	UQCRQ	7.32843e-11	0.0219372	0.978063
7388	4519	P07919	P00156	UQCRH	CYTB	0.00447022	0.000298684	0.995231
7388	10671	P07919	O00399	UQCRH	DCTN6	6.31697e-07	0.0207131	0.979286
10141	59	UNKNOWN	P62736	C4orf6	ACTA2	2.69957e-14	0.118038	0.881962
10141	4548	UNKNOWN	Q99707	C4orf6	MTR	3.83109e-10	0.175442	0.824558
10141	8218	UNKNOWN	P53675-2	C4orf6	CLTCL1	4.6048e-15	0.0149005	0.9851
10141	160851	UNKNOWN	Q86XP1-2	C4orf6	DGKH	2.34653e-08	2.69686e-05	0.999973
10141	11116	UNKNOWN	O95684-2	C4orf6	FGFR1OP	1.98606e-12	0.137536	0.862464
10141	55755	UNKNOWN	Q96SN8-2	C4orf6	CDK5RAP2	1.47852e-14	0.0448155	0.955185
10141	151011	UNKNOWN	Q9P0V9-2	C4orf6	2019-09-10	3.1322e-09	0.0104434	0.989557
10141	3832	UNKNOWN	P52732	C4orf6	KIF11	4.59485e-13	0.224333	0.775667
10141	54832	UNKNOWN	Q709C8-2	C4orf6	VPS13C	2.19638e-07	0.112268	0.887732
10141	8450	UNKNOWN	Q13620-1	C4orf6	CUL4B	7.63349e-17	0.144951	0.855049
10141	148252	UNKNOWN	O95057	C4orf6	DIRAS1	1.44253e-06	0.000198785	0.9998
10141	55236	UNKNOWN	A0AVT1	C4orf6	UBA6	1.82472e-10	0.0061914	0.993809
10141	80208	UNKNOWN	Q96JI7-2	C4orf6	SPG11	6.33457e-11	0.000276077	0.999724
10141	317	UNKNOWN	O14727-2	C4orf6	APAF1	3.07789e-05	0.00109961	0.99887
10141	5970	UNKNOWN	Q04206-2	C4orf6	RELA	6.87983e-09	0.059571	0.940429
10141	23676	UNKNOWN	Q9UHP9	C4orf6	SMPX	1.13243e-05	0.000132021	0.999857
10141	57148	UNKNOWN	Q86X10-3	C4orf6	RALGAPB	2.94034e-09	0.0146831	0.985317
10141	54887	UNKNOWN	Q6BDS2	C4orf6	UHRF1BP1	8.4453e-08	0.0153535	0.984646
10141	23729	UNKNOWN	Q9UHJ6	C4orf6	SHPK	2.22508e-09	0.0465563	0.953444
138162	3312	Q5BN46-2	P11142	C9orf116	HSPA8	1.65234e-16	0.190634	0.809366
6367	10954	O00626	Q14554	CCL22	PDIA5	4.75893e-12	0.00513163	0.994868
6367	10531	O00626	Q5JRX3-2	CCL22	PITRM1	2.61461e-12	0.0418892	0.958111
6367	135228	O00626	Q6YHK3-4	CCL22	CD109	1.34113e-06	0.080213	0.919786
6367	54915	O00626	Q9BYJ9	CCL22	YTHDF1	2.12346e-10	0.123816	0.876184
6367	54878	O00626	Q6V1X1-2	CCL22	DPP8	4.65726e-11	0.000288342	0.999712
6367	25778	O00626	Q6XUX3-2	CCL22	DSTYK	1.39535e-09	0.126249	0.873751
6367	259217	O00626	O43301	CCL22	HSPA12A	1.87545e-07	0.101	0.899
6367	728577	O00626	Q96NU0	CCL22	CNTNAP3B	8.82224e-08	0.0939275	0.906072
6367	2744	O00626	O94925-3	CCL22	GLS	7.79222e-11	0.00409397	0.995906
6367	9557	O00626	Q86WJ1-2	CCL22	CHD1L	9.07429e-18	0.0260904	0.97391
6367	9682	O00626	O75164	CCL22	KDM4A	5.97478e-07	3.22349e-08	0.999999
6367	1915	O00626	P68104	CCL22	EEF1A1	4.66708e-18	0.233645	0.766355
6367	4012	O00626	Q9UIQ6-2	CCL22	LNPEP	3.05261e-13	0.0818332	0.918167
6367	5362	O00626	O75051	CCL22	PLXNA2	8.34948e-12	0.0612861	0.938714
6367	146956	O00626	Q96AY2-2	CCL22	EME1	4.16385e-07	0.0087823	0.991217
6367	10381	O00626	Q13509	CCL22	TUBB3	1.07194e-14	0.0766766	0.923323
6367	5494	O00626	P35813	CCL22	PPM1A	5.23571e-05	0.0986805	0.901267
6367	55871	O00626	Q9BRT8-3	CCL22	CBWD1	4.14007e-14	0.0419247	0.958075
6367	58497	O00626	Q86TP1	CCL22	PRUNE	5.9006e-11	0.00024605	0.999754
6367	3704	O00626	Q9BY32	CCL22	ITPA	0.00227023	0.00906198	0.988668
6367	22928	O00626	Q99611	CCL22	SEPHS2	2.13435e-07	2.08087e-06	0.999998
6367	79607	O00626	Q9BPY3	CCL22	FAM118B	1.10058e-07	0.0103815	0.989618
6367	220323	O00626	Q86UD1	CCL22	OAF	1.8899e-05	0.196613	0.803368
6367	5892	O00626	O75771-3	CCL22	RAD51L3	2.9465e-09	0.0126983	0.987302
6367	164832	O00626	Q1L5Z9	CCL22	LONRF2	0.0254051	0.0531184	0.921476
6367	8516	O00626	P53708	CCL22	ITGA8	0.000276367	0.0338817	0.965842
6367	10454	O00626	Q15750	CCL22	TAB1	0.0118344	0.141472	0.846693
6351	5195	UNKNOWN	O75381-2	CCL4	PEX14	3.58944e-11	0.000904764	0.999095
6351	51321	UNKNOWN	Q86W34	CCL4	AMZ2	2.44612e-14	0.000335247	0.999665
6351	27109	UNKNOWN	Q99766	CCL4	ATP5S	3.41223e-11	5.81373e-10	1
6352	23171	P13501	Q8N335	CCL5	GPD1L	2.38625e-11	0.163767	0.836233
6352	10422	P13501	Q9BSL1	CCL5	UBAC1	1.19952e-05	0.137682	0.862306
6352	283377	P13501	Q8WW59	CCL5	SPRYD4	2.15922e-05	0.152101	0.847878
6352	205	P13501	P27144	CCL5	AK4	1.92298e-07	0.0485708	0.951429
6352	6284	P13501	Q99584	CCL5	S100A13	5.65017e-06	0.229084	0.77091
6352	28989	P13501	Q9BV86	CCL5	METTL11A	0.00631642	0.00272315	0.99096
6352	64847	P13501	Q8TB22-2	CCL5	SPATA20	3.68096e-12	0.0256029	0.974397
6352	720	P13501	P0C0L4	CCL5	C4A	0.000519783	0.00248595	0.996994
1175	1173	P53680	Q96CW1-2	AP2S1	AP2M1	2.14956e-24	5.40283e-12	1
1175	7314	P53680	P0CG47	AP2S1	UBB	2.09625e-14	0.0709818	0.929018
1175	6453	P53680	Q15811-2	AP2S1	ITSN1	1.87086e-09	1.84728e-07	1
1175	50618	P53680	Q9NZM3-2	AP2S1	ITSN2	0.0234894	0.000201689	0.976309
1175	162	P53680	Q10567-2	AP2S1	AP1B1	3.45169e-09	2.6661e-05	0.999973
1175	163	P53680	P63010-2	AP2S1	AP2B1	6.82688e-12	0.00157987	0.99842
1175	58513	P53680	Q9UBC2	AP2S1	EPS15L1	4.16935e-13	3.77531e-06	0.999996
1175	85021	P53680	Q96D71-2	AP2S1	REPS1	6.90999e-17	9.01163e-06	0.999991
1175	115548	P53680	Q0JRZ9	AP2S1	FCHO2	4.30194e-07	8.2116e-08	0.999999
1175	161	P53680	O94973-2	AP2S1	AP2A2	7.69413e-15	3.07997e-06	0.999997
1175	79719	P53680	Q6PD74	AP2S1	AAGAB	3.26066e-26	6.74834e-09	1
1175	85439	P53680	Q8WXE9	AP2S1	STON2	3.9508e-09	2.63675e-08	1
1175	10928	P53680	Q15311	AP2S1	RALBP1	1.38001e-19	7.11264e-05	0.999929
1175	90416	P53680	Q9BV29-2	AP2S1	C15orf57	1.57791e-12	1.81603e-11	1
1175	160	P53680	O95782-2	AP2S1	AP2A1	6.26206e-13	2.49603e-06	0.999998
1175	121457	P53680	Q70UQ0-4	AP2S1	IKBIP	0.000178502	0.086308	0.913514
1175	55589	P53680	Q9NSY1	AP2S1	BMP2K	3.75054e-13	8.04195e-07	0.999999
1175	22848	P53680	Q2M2I8	AP2S1	AAK1	4.65375e-10	3.39024e-09	1
1175	55707	P53680	Q9NVZ3	AP2S1	NECAP2	1.43075e-17	6.5263e-07	0.999999
1175	2060	P53680	P42566	AP2S1	EPS15	1.05339e-12	2.57584e-07	1
1528	56895	P00167-2	Q9NRZ5	CYB5A	AGPAT4	1.48113e-09	0.0471713	0.952829
1528	9910	P00167-2	Q5R372-3	CYB5A	RABGAP1L	4.51983e-07	0.0226458	0.977354
1528	51182	P00167-2	Q0VDF9	CYB5A	HSPA14	2.45132e-06	0.00857997	0.991418
1528	6643	P00167-2	O60749	CYB5A	SNX2	1.72438e-11	0.224444	0.775556
1528	23052	P00167-2	O94919	CYB5A	ENDOD1	0.000440885	0.0038568	0.995702
1528	10454	P00167-2	Q15750	CYB5A	TAB1	3.73549e-10	0.0513859	0.948614
1528	10134	P00167-2	P51572	CYB5A	BCAP31	3.61097e-13	0.148603	0.851397
518	506	P48201	P06576	ATP5G3	ATP5B	2.24682e-12	0.0027229	0.997277
518	513	P48201	P30049	ATP5G3	ATP5D	2.1592e-10	0.135065	0.864935
518	2803	P48201	Q13439-3	ATP5G3	GOLGA4	3.56468e-05	0.184819	0.815146
518	84514	P48201	Q8N2G8-2	ATP5G3	GHDC	5.785e-09	0.0173128	0.982687
518	57642	P48201	Q9P218-2	ATP5G3	COL20A1	9.52328e-05	0.00200065	0.997904
9086	1964	O14602	P47813	EIF1AY	EIF1AX	8.27282e-14	6.19486e-09	1
9086	79786	O14602	Q8N4N3	EIF1AY	KLHL36	5.00052e-23	2.32791e-07	1
84908	1352	Q96C01	Q12887	FAM136A	COX10	0.000140642	1.26065e-07	0.999859
84908	51604	Q96C01	Q969N2	FAM136A	PIGT	1.50922e-24	0.000925742	0.999074
84908	4928	Q96C01	P52948-5	FAM136A	NUP98	9.87339e-16	0.0254381	0.974562
84908	23185	Q96C01	Q92615	FAM136A	LARP4B	1.20068e-11	7.52501e-05	0.999925
84908	23199	Q96C01	Q14687-2	FAM136A	KIAA0182	1.29875e-08	0.0818592	0.918141
84908	51295	Q96C01	Q9BQ95	FAM136A	ECSIT	3.30218e-18	0.0330848	0.966915
84908	5357	Q96C01	Q14651	FAM136A	PLS1	1.12794e-08	0.246475	0.753525
84908	221092	Q96C01	Q1KMD3	FAM136A	HNRNPUL2	2.15298e-13	0.0182677	0.981732
84908	84220	Q96C01	Q99666	FAM136A	RGPD5	1.09774e-10	0.000567837	0.999432
84908	727851	Q96C01	O14715	FAM136A	RGPD8	7.11798e-12	2.52077e-05	0.999975
84908	54915	Q96C01	Q9BYJ9	FAM136A	YTHDF1	1.09061e-09	0.00306513	0.996935
84908	129401	Q96C01	Q8NFH5	FAM136A	NUP35	6.36811e-09	0.00308164	0.996918
84908	5286	Q96C01	O00443	FAM136A	PIK3C2A	1.53396e-10	3.02071e-06	0.999997
84908	4189	Q96C01	Q9UBS3	FAM136A	DNAJB9	4.24247e-13	0.0041946	0.995805
84908	55728	Q96C01	Q86UW6-2	FAM136A	N4BP2	1.22797e-10	1.07681e-05	0.999989
84908	3052	Q96C01	P53701	FAM136A	HCCS	2.34538e-13	0.00708959	0.99291
84908	10535	Q96C01	O75792	FAM136A	RNASEH2A	3.58671e-15	0.000334396	0.999666
84908	9425	Q96C01	Q9Y232-2	FAM136A	CDYL	3.93503e-17	6.58438e-06	0.999993
84908	6195	Q96C01	Q15418-2	FAM136A	RPS6KA1	0.000236525	0.00358519	0.996178
84908	23543	Q96C01	O43251-10	FAM136A	RBFOX2	8.09548e-23	4.39951e-06	0.999996
84908	146713	Q96C01	A6NFN3	FAM136A	RBFOX3	5.80983e-14	2.02279e-06	0.999998
84908	5937	Q96C01	P29558-2	FAM136A	RBMS1	0.000222786	0.0601713	0.939606
84908	51444	Q96C01	Q8WVD3-2	FAM136A	RNF138	1.33719e-10	0.0710945	0.928906
84908	80139	Q96C01	Q9H7S9	FAM136A	ZNF703	5.04859e-07	0.179731	0.820268
84908	90806	Q96C01	Q5VTE6-2	FAM136A	ANGEL2	7.48088e-09	0.00335566	0.996644
84908	79058	Q96C01	Q9BZE9-2	FAM136A	ASPSCR1	1.46896e-13	1.96751e-05	0.99998
84908	7078	Q96C01	P35625	FAM136A	TIMP3	5.74734e-05	0.0789546	0.920988
84908	4824	Q96C01	Q99801-2	FAM136A	NKX3-1	0.185837	2.96708e-10	0.814163
84908	91419	Q96C01	Q9Y6H3	FAM136A	XRCC6BP1	0.192035	0.000343611	0.807622
84908	124222	Q96C01	Q8N4S7-2	FAM136A	PAQR4	0.000613266	7.30153e-07	0.999386
84908	2671	Q96C01	P55789	FAM136A	GFER	2.46967e-10	0.00285586	0.997144
84908	401612	Q96C01	Q5H9E4	FAM136A	MCART6	0.0196873	3.97859e-08	0.980313
202134	285596	UNKNOWN	A8MWQ6	FAM153B	FAM153A	4.11465e-07	2.85959e-10	1
202134	653316	UNKNOWN	Q494X1	FAM153B	FAM153C	2.39556e-13	3.03636e-12	1
202134	338692	UNKNOWN	D6RCN6	FAM153B	ANKRD13D	2.51852e-12	4.37893e-06	0.999996
202134	88455	UNKNOWN	Q8IZ07	FAM153B	ANKRD13A	4.72694e-10	0.0208447	0.979155
202134	8536	UNKNOWN	Q14012	FAM153B	CAMK1	2.84967e-13	0.0648837	0.935116
202134	79624	UNKNOWN	Q9H993	FAM153B	C6orf211	1.14179e-05	0.05821	0.941779
202134	84619	UNKNOWN	Q8N5A5-2	FAM153B	ZGPAT	4.14176e-05	0.0400947	0.959864
202134	4130	UNKNOWN	P78559-2	FAM153B	MAP1A	0.000336379	0.000694463	0.998969
202134	6879	UNKNOWN	Q15545	FAM153B	TAF7	0.00146475	0.0921062	0.906429
151647	5362	Q96LR4	O75051	FAM19A4	PLXNA2	5.15897e-12	7.23695e-05	0.999928
151647	5361	Q96LR4	Q9UIW2	FAM19A4	PLXNA1	6.29931e-12	0.0165028	0.983497
151647	3709	Q96LR4	Q14571	FAM19A4	ITPR2	2.17699e-12	0.000417334	0.999583
151647	3710	Q96LR4	Q14573	FAM19A4	ITPR3	3.02569e-11	0.00825786	0.991742
151647	3708	Q96LR4	Q14643-2	FAM19A4	ITPR1	5.24906e-09	0.0358286	0.964171
151647	3643	Q96LR4	P06213-2	FAM19A4	INSR	1.02318e-14	0.00604871	0.993951
151647	341640	Q96LR4	Q5SZK8-2	FAM19A4	FREM2	6.07088e-11	0.0819266	0.918073
151647	84918	Q96LR4	Q86VZ4	FAM19A4	LRP11	5.2653e-11	0.180751	0.819249
151647	79699	Q96LR4	Q9C0D3	FAM19A4	ZYG11B	3.27689e-11	0.0639779	0.936022
151647	5547	Q96LR4	P42785	FAM19A4	PRCP	1.1615e-11	0.208848	0.791152
151647	375056	Q96LR4	Q5JRA6-2	FAM19A4	MIA3	3.82701e-14	0.00959593	0.990404
151647	84892	Q96LR4	Q8NAT1	FAM19A4	C3orf39	2.70665e-13	0.13308	0.86692
151647	2822	Q96LR4	P80108	FAM19A4	GPLD1	0.0040319	7.16828e-07	0.995967
151647	6653	Q96LR4	Q92673	FAM19A4	SORL1	4.01621e-12	0.106202	0.893798
151647	23080	Q96LR4	Q8NBF6	FAM19A4	AVL9	4.7911e-06	3.30255e-07	0.999995
151647	4253	Q96LR4	O15320-2	FAM19A4	CTAGE5	0.0137092	0.137729	0.848562
151647	79867	Q96LR4	Q96GX1	FAM19A4	TCTN2	4.62219e-08	0.202025	0.797975
151647	10444	Q96LR4	Q7Z7L7	FAM19A4	ZER1	1.87426e-09	0.178806	0.821194
151647	94030	Q96LR4	Q9NT99	FAM19A4	LRRC4B	2.4644e-07	1.59954e-05	0.999984
151647	1824	Q96LR4	Q02487	FAM19A4	DSC2	6.499e-11	0.0775804	0.92242
151647	1292	Q96LR4	P12110	FAM19A4	COL6A2	8.5938e-13	0.0065291	0.993471
151647	54468	Q96LR4	Q9NXC5	FAM19A4	MIOS	1.41437e-06	0.00820364	0.991795
151647	6744	Q96LR4	P28290	FAM19A4	SSFA2	6.89729e-11	0.0373142	0.962686
151647	9331	Q96LR4	Q9UBX8	FAM19A4	B4GALT6	0.0321737	0.00115483	0.966671
151647	23172	Q96LR4	Q15018	FAM19A4	FAM175B	2.52681e-12	0.0363157	0.963684
151647	26002	Q96LR4	Q6UVY6	FAM19A4	MOXD1	7.27072e-12	0.183398	0.816602
151647	4036	Q96LR4	P98164	FAM19A4	LRP2	1.06948e-10	0.248329	0.751671
151647	10076	Q96LR4	Q92729-2	FAM19A4	PTPRU	1.15429e-12	0.0470103	0.95299
151647	51768	Q96LR4	Q9NS93	FAM19A4	TM7SF3	8.38507e-05	1.80258e-05	0.999898
151647	9902	Q96LR4	Q9UBG0	FAM19A4	MRC2	2.2179e-12	9.83219e-05	0.999902
151647	5805	Q96LR4	Q03393	FAM19A4	PTS	0.000930403	0.000140876	0.998929
151647	1462	Q96LR4	P13611-2	FAM19A4	VCAN	2.41693e-08	9.71397e-06	0.99999
151647	8506	Q96LR4	P78357	FAM19A4	CNTNAP1	4.26139e-06	0.000322965	0.999673
151647	91147	Q96LR4	Q5HYA8	FAM19A4	TMEM67	1.62889e-06	0.048108	0.95189
151647	8829	Q96LR4	O14786	FAM19A4	NRP1	1.21255e-09	0.0189107	0.981089
151647	3688	Q96LR4	P05556-2	FAM19A4	ITGB1	2.09678e-13	0.109122	0.890878
151647	79600	Q96LR4	Q2MV58-4	FAM19A4	TCTN1	0.00121946	0.228635	0.770146
151647	26032	Q96LR4	O60279	FAM19A4	SUSD5	2.42022e-09	9.52854e-05	0.999905
151647	9394	Q96LR4	O60243	FAM19A4	HS6ST1	0.0968849	0.00358058	0.899534
151647	23295	Q96LR4	O60291-2	FAM19A4	MGRN1	1.71983e-14	0.242292	0.757708
151647	2335	Q96LR4	P02751-10	FAM19A4	FN1	1.23681e-09	0.204931	0.795069
151647	7049	Q96LR4	Q03167-2	FAM19A4	TGFBR3	3.25706e-06	0.00181869	0.998178
151647	3953	Q96LR4	P48357-2	FAM19A4	LEPR	4.83674e-09	0.000114502	0.999885
151647	1203	Q96LR4	O75503	FAM19A4	CLN5	2.4684e-10	0.132979	0.867021
151647	3977	Q96LR4	P42702	FAM19A4	LIFR	2.75574e-05	7.76611e-05	0.999895
151647	26470	Q96LR4	Q6UXD5-2	FAM19A4	SEZ6L2	3.30638e-11	4.07522e-06	0.999996
151647	4074	Q96LR4	P20645	FAM19A4	M6PR	2.38777e-11	0.029112	0.970888
151647	9369	Q96LR4	Q9HDB5-2	FAM19A4	NRXN3	2.89126e-10	5.85087e-07	0.999999
151647	3678	Q96LR4	P08648	FAM19A4	ITGA5	4.31325e-05	9.75644e-05	0.999859
151647	3676	Q96LR4	P13612	FAM19A4	ITGA4	0.000206145	0.0655521	0.934242
26223	7314	Q9UKT6	P0CG47	FBXL21	UBB	8.11701e-16	0.00362105	0.996379
283459	55278	O43716	Q9H0R6	GATC	QRSL1	1.54264e-21	2.43392e-18	1
283459	5188	O43716	O75879	GATC	PET112L	5.39073e-11	1.97974e-08	1
283459	80324	O43716	Q9Y606-2	GATC	PUS1	1.13116e-05	0.126336	0.873653
283459	55066	O43716	Q8NCN5	GATC	PDPR	7.77026e-16	0.0384497	0.96155
283459	26275	O43716	Q6NVY1-2	GATC	HIBCH	3.72325e-14	0.000231775	0.999768
283459	7915	O43716	P51649	GATC	ALDH5A1	1.06102e-08	0.173243	0.826756
283459	55526	O43716	Q96HY7	GATC	DHTKD1	0.000394854	0.175513	0.824092
283459	25934	O43716	Q9UFN0	GATC	NIPSNAP3A	3.50618e-10	0.236642	0.763358
283459	2232	O43716	P22570-2	GATC	FDXR	9.32243e-07	0.169516	0.830483
283459	4833	O43716	O00746	GATC	NME4	6.34432e-08	0.192914	0.807086
283459	728294	O43716	Q8N465-2	GATC	D2HGDH	0.00423844	0.0853543	0.910407
283459	5428	O43716	P54098	GATC	POLG	1.48612e-07	0.157671	0.842329
283459	79731	O43716	Q96I59	GATC	NARS2	0.00491782	0.0710727	0.924009
283459	25917	O43716	Q9BV44	GATC	THUMPD3	2.84944e-05	0.208306	0.791665
3014	4673	P16104	P55209	H2AFX	NAP1L1	5.11236e-15	0.0207484	0.979252
3014	7508	P16104	Q01831	H2AFX	XPC	7.01981e-12	1.13661e-05	0.999989
3014	8531	P16104	P16989	H2AFX	CSDA	2.53559e-13	0.205531	0.794469
3014	4904	P16104	P67809	H2AFX	YBX1	9.465e-13	0.0638645	0.936136
3014	51087	P16104	Q9Y2T7	H2AFX	YBX2	5.0596e-09	1.19973e-05	0.999988
3014	54856	P16104	Q3T8J9-3	H2AFX	GON4L	7.04896e-12	1.44028e-07	1
3014	9555	P16104	O75367-2	H2AFX	H2AFY	1.9241e-11	0.0594743	0.940526
3014	11198	P16104	Q9Y5B9	H2AFX	SUPT16H	3.14093e-12	1.02814e-05	0.99999
3014	3980	P16104	P49916	H2AFX	LIG3	3.10374e-13	0.000539791	0.99946
3014	6189	P16104	P61247	H2AFX	RPS3A	1.49133e-14	0.121332	0.878668
3014	6222	P16104	P62269	H2AFX	RPS18	3.44156e-14	0.15584	0.84416
3014	6204	P16104	P46783	H2AFX	RPS10	8.59849e-16	0.12836	0.87164
3014	6187	P16104	P15880	H2AFX	RPS2	7.39411e-22	0.00767515	0.992325
3014	6188	P16104	P23396	H2AFX	RPS3	7.09631e-15	0.00790252	0.992097
3014	142	P16104	P09874	H2AFX	PARP1	4.27261e-14	0.006318	0.993682
3014	51188	P16104	Q9UHA2	H2AFX	SS18L2	2.10269e-05	3.48054e-06	0.999975
3014	79080	P16104	Q9H6F5	H2AFX	CCDC86	2.67446e-13	0.0166492	0.983351
3014	54882	P16104	Q8IWZ3-2	H2AFX	ANKHD1	2.60966e-10	0.0714664	0.928534
3014	64763	P16104	Q6ZN55-2	H2AFX	ZNF574	2.85539e-15	0.236706	0.763294
3014	388272	P16104	Q6PH81	H2AFX	C16orf87	0.000591129	8.069e-06	0.999401
3014	5976	P16104	Q92900-2	H2AFX	UPF1	1.26087e-16	0.15539	0.84461
3014	4173	P16104	P33991	H2AFX	MCM4	1.19829e-13	0.00477623	0.995224
3014	4171	P16104	P49736	H2AFX	MCM2	5.9315e-13	0.00127715	0.998723
3014	1736	P16104	O60832	H2AFX	DKC1	7.1534e-15	0.17619	0.82381
3014	132430	P16104	P0CB38	H2AFX	PABPC4L	0.000533529	0.00688309	0.992583
3014	55705	P16104	Q96P70	H2AFX	IPO9	1.05066e-10	3.73838e-06	0.999996
3014	1993	P16104	Q12926-2	H2AFX	ELAVL2	9.89009e-08	0.169263	0.830737
3014	3010	P16104	P22492	H2AFX	HIST1H1T	1.47562e-12	2.25198e-06	0.999998
3014	3006	P16104	P16403	H2AFX	HIST1H1C	5.0459e-11	5.03622e-07	0.999999
3014	5496	P16104	O15355	H2AFX	PPM1G	1.89585e-14	0.000640543	0.999359
3014	2547	P16104	P12956	H2AFX	XRCC6	1.03069e-20	0.001047	0.998953
3014	6217	P16104	P62249	H2AFX	RPS16	2.91419e-15	0.0715273	0.928473
3014	3017	P16104	P58876	H2AFX	HIST1H2BD	8.32201e-11	1.34113e-10	1
3014	8348	P16104	P23527	H2AFX	HIST1H2BO	8.97843e-11	1.00741e-10	1
3014	51121	P16104	Q9UNX3	H2AFX	RPL26L1	5.94821e-13	0.00480657	0.995193
3014	9904	P16104	Q9Y4C8	H2AFX	RBM19	1.05368e-12	0.160387	0.839613
3014	6193	P16104	P46782	H2AFX	RPS5	1.03757e-13	0.227358	0.772642
3014	253714	P16104	Q6ZRQ5	H2AFX	MMS22L	2.58015e-10	1.78485e-06	0.999998
3014	4175	P16104	Q14566	H2AFX	MCM6	7.8963e-12	0.0738047	0.926195
3014	6749	P16104	Q08945	H2AFX	SSRP1	2.43363e-11	0.000550579	0.999449
3014	56829	P16104	Q7Z2W4-2	H2AFX	ZC3HAV1	1.22192e-20	0.000752732	0.999247
3014	317772	P16104	Q8IUE6	H2AFX	HIST2H2AB	1.63201e-12	2.62469e-05	0.999974
3014	8914	P16104	Q9UNS1-2	H2AFX	TIMELESS	1.98173e-13	0.00503843	0.994962
3014	57585	P16104	Q96RY5	H2AFX	CRAMP1L	3.51708e-09	8.33202e-06	0.999992
3014	4869	P16104	P06748-2	H2AFX	NPM1	8.18493e-23	0.00187612	0.998124
3014	57708	P16104	Q8N108-2	H2AFX	MIER1	5.34326e-11	1.01755e-05	0.99999
3014	55132	P16104	Q659C4-2	H2AFX	LARP1B	5.13752e-13	0.144799	0.855201
3014	6132	P16104	P62917	H2AFX	RPL8	4.61526e-14	0.17705	0.82295
3014	6194	P16104	P62753	H2AFX	RPS6	1.69281e-15	0.166411	0.833589
3014	9557	P16104	Q86WJ1-2	H2AFX	CHD1L	5.15413e-18	0.00355883	0.996441
3014	221785	P16104	Q6NSZ9	H2AFX	ZNF498	1.68997e-06	0.190285	0.809713
3014	10664	P16104	P49711	H2AFX	CTCF	9.60314e-13	0.0234012	0.976599
3014	1069	P16104	P41208	H2AFX	CETN2	6.98681e-16	0.00122115	0.998779
3014	6209	P16104	P62841	H2AFX	RPS15	5.47787e-15	0.0123649	0.987635
3014	11103	P16104	Q13601	H2AFX	KRR1	1.87084e-13	0.0758116	0.924188
3014	51659	P16104	Q9Y248	H2AFX	GINS2	0.0667715	0.00187662	0.931352
3014	6233	P16104	P62979	H2AFX	RPS27A	4.13135e-08	0.000915506	0.999084
3014	8139	P16104	Q9H2C0	H2AFX	GAN	2.14939e-08	0.00401689	0.995983
3014	84240	P16104	Q8N567	H2AFX	ZCCHC9	0.00325863	0.0861114	0.91063
3014	166968	P16104	Q7Z3K6-2	H2AFX	MIER3	3.52375e-06	5.53396e-05	0.999941
3014	6830	P16104	Q7KZ85	H2AFX	SUPT6H	2.88884e-13	0.0108483	0.989152
3014	6147	P16104	P62750	H2AFX	RPL23A	1.72448e-17	0.214856	0.785144
3014	4796	P16104	Q96HA7	H2AFX	TONSL	5.32849e-12	4.48485e-07	1
3014	10038	P16104	Q9UGN5-2	H2AFX	PARP2	1.37829e-11	8.99548e-06	0.999991
3014	6234	P16104	P62857	H2AFX	RPS28	3.10249e-13	0.172255	0.827745
3014	9841	P16104	O43167	H2AFX	ZBTB24	4.10058e-05	0.137094	0.862865
3014	60488	P16104	P82673-2	H2AFX	MRPS35	1.17004e-15	0.230634	0.769366
3014	6203	P16104	P46781	H2AFX	RPS9	2.76435e-15	0.199047	0.800953
3014	3608	P16104	Q12905	H2AFX	ILF2	2.34939e-15	0.0137713	0.986229
3014	6143	P16104	P84098	H2AFX	RPL19	4.56232e-16	0.232001	0.767999
3014	30827	P16104	Q9P0U4-2	H2AFX	CXXC1	2.26581e-06	0.0862603	0.913737
3014	64785	P16104	Q9BRX5	H2AFX	GINS3	3.73324e-14	0.121115	0.878885
3014	9678	P16104	A8MSQ1	H2AFX	PHF14	2.73569e-10	8.81304e-07	0.999999
3014	4863	P16104	Q14207	H2AFX	NPAT	3.2929e-11	0.000803374	0.999197
3014	8370	P16104	P62805	H2AFX	HIST2H4A	4.59671e-12	0.0208588	0.979141
3014	440686	P16104	Q5TEC6	H2AFX	HIST2H3PS2	4.69207e-07	4.22177e-06	0.999995
3014	7570	P16104	P17026	H2AFX	ZNF22	1.75298e-05	0.166318	0.833664
3014	84296	P16104	Q9BRT9	H2AFX	GINS4	2.77719e-12	0.17112	0.82888
3050	23408	P02008	Q9NXA8-2	HBZ	SIRT5	2.10087e-05	0.000894879	0.999084
3050	399687	P02008	Q92614-4	HBZ	MYO18A	1.16312e-13	0.129053	0.870947
10247	7314	P52758	P0CG47	HRSP12	UBB	1.75336e-12	0.00330546	0.996695
10247	51	P52758	Q15067-2	HRSP12	ACOX1	2.84854e-10	0.000672869	0.999327
10247	10498	P52758	Q86X55-1	HRSP12	CARM1	1.26525e-13	0.00150704	0.998493
10247	10724	P52758	O60502-2	HRSP12	MGEA5	4.23399e-12	0.0278617	0.972138
3398	23499	Q02363	Q96PK2	ID2	MACF1	6.05283e-13	0.0413351	0.958665
3398	84717	Q02363	Q7Z4V5-2	ID2	HDGFRP2	0.00526015	0.106127	0.888613
3398	54439	Q02363	Q9P2N5	ID2	RBM27	0.0119346	0.0929936	0.895072
3398	3400	Q02363	P47928	ID2	ID4	1.55752e-06	5.77524e-05	0.999941
3398	7324	Q02363	P51965	ID2	UBE2E1	0.000123922	0.163207	0.836669
3398	6925	Q02363	P15884	ID2	TCF4	1.81004e-11	1.17629e-07	1
3398	6929	Q02363	P15923-2	ID2	TCF3	2.22518e-13	6.42772e-08	1
3398	6938	Q02363	Q99081-3	ID2	TCF12	1.13742e-10	2.78819e-06	0.999997
3398	10428	Q02363	Q9UEE9	ID2	CFDP1	0.0286265	0.145321	0.826052
3398	51729	Q02363	Q9Y2W2	ID2	WBP11	1.66857e-05	0.00532342	0.99466
3398	9585	Q02363	Q96Q89-3	ID2	KIF20B	1.61764e-06	0.216698	0.7833
3398	27252	Q02363	Q9Y2M5	ID2	KLHL20	1.93383e-08	0.237505	0.762495
3398	23469	Q02363	Q92576-2	ID2	PHF3	1.16474e-08	0.000481855	0.999518
3398	11083	Q02363	Q9BTC0	ID2	DIDO1	0.0430461	0.0153355	0.941618
3398	55684	Q02363	Q3YEC7-2	ID2	C9orf86	0.0366075	0.0396713	0.923721
3398	84619	Q02363	Q8N5A5-2	ID2	ZGPAT	0.000294744	0.0403115	0.959394
3398	128061	Q02363	Q8NDD1-2	ID2	C1orf131	0.0263002	0.0671861	0.906514
3398	7528	Q02363	P25490	ID2	YY1	0.00699103	0.0110239	0.981985
3398	4301	Q02363	P55196-1	ID2	MLLT4	0.000207118	0.10177	0.898023
3398	79811	Q02363	Q9NWH9	ID2	SLTM	0.000162542	0.0681419	0.931696
3398	1102	Q02363	O95199-2	ID2	RCBTB2	0.0073194	0.0665618	0.926119
3398	23122	Q02363	E3W994	ID2	CLASP2	0.00126695	0.00458897	0.994144
116372	7705	Q8N2G4-2	Q15072	LYPD1	ZNF146	1.04944e-05	0.0937896	0.9062
116372	3309	Q8N2G4-2	P11021	LYPD1	HSPA5	3.64218e-14	0.221743	0.778257
116372	84918	Q8N2G4-2	Q86VZ4	LYPD1	LRP11	1.54688e-11	0.189683	0.810317
116372	90864	Q8N2G4-2	Q6PJ21	LYPD1	SPSB3	8.34504e-08	0.000215085	0.999785
116372	7277	Q8N2G4-2	P68366	LYPD1	TUBA4A	2.46681e-09	0.044638	0.955362
116372	7846	Q8N2G4-2	Q71U36	LYPD1	TUBA1A	1.53767e-15	0.045994	0.954006
116372	1292	Q8N2G4-2	P12110	LYPD1	COL6A2	4.95219e-14	0.153499	0.846501
116372	427	Q8N2G4-2	Q13510-2	LYPD1	ASAH1	1.97091e-07	0.239441	0.760558
116372	347688	Q8N2G4-2	Q3ZCM7	LYPD1	TUBB8	1.99458e-08	0.167323	0.832676
116372	1291	Q8N2G4-2	P12109	LYPD1	COL6A1	1.17757e-14	0.128387	0.871613
116372	4884	Q8N2G4-2	Q15818	LYPD1	NPTX1	9.56524e-10	0.0119924	0.988008
116372	5796	Q8N2G4-2	Q15262-2	LYPD1	PTPRK	9.18344e-09	0.166114	0.833886
116372	55871	Q8N2G4-2	Q9BRT8-3	LYPD1	CBWD1	1.18102e-13	0.131291	0.868709
116372	221806	Q8N2G4-2	Q8N2E2	LYPD1	VWDE	0.00310225	0.000388358	0.996509
116372	51560	Q8N2G4-2	Q9NRW1	LYPD1	RAB6B	9.13186e-05	0.110862	0.889046
116372	5125	Q8N2G4-2	Q92824	LYPD1	PCSK5	1.2384e-08	0.0101118	0.989888
116372	285203	Q8N2G4-2	Q5NDL2	LYPD1	C3orf64	0.0128947	0.0401404	0.946965
116372	7474	Q8N2G4-2	P41221-2	LYPD1	WNT5A	2.51173e-05	0.07587	0.924105
332	5469	O15392	Q15648	BIRC5	MED1	3.58552e-12	0.157668	0.842332
332	9282	O15392	O60244	BIRC5	MED14	7.57663e-17	0.00711728	0.992883
332	55143	O15392	Q53HL2	BIRC5	CDCA8	7.06301e-14	4.94491e-15	1
332	29108	O15392	Q9ULZ3-2	BIRC5	PYCARD	9.51961e-06	0.000594992	0.999395
332	10001	O15392	O75586	BIRC5	MED6	1.79088e-12	0.00479081	0.995209
332	29079	O15392	Q9NPJ6	BIRC5	MED4	5.76376e-10	0.16029	0.83971
332	9440	O15392	Q9NVC6	BIRC5	MED17	7.1327e-12	0.0202745	0.979725
332	92922	O15392	Q96A19	BIRC5	CCDC102A	4.08644e-11	3.24244e-06	0.999997
332	3619	O15392	Q9NQS7-2	BIRC5	INCENP	4.15624e-06	5.33151e-07	0.999995
332	51003	O15392	Q9Y3C7	BIRC5	MED31	0.0355689	0.00704453	0.957387
332	3050	O15392	P02008	BIRC5	HBZ	9.78968e-12	3.93051e-05	0.999961
332	54797	O15392	Q9BUE0	BIRC5	MED18	4.81759e-11	0.0134156	0.986584
332	55588	O15392	Q9NX70	BIRC5	MED29	0.00111543	0.0456311	0.953254
332	9412	O15392	Q13503	BIRC5	MED21	0.00557581	0.0269561	0.967468
332	84246	O15392	Q9BTT4	BIRC5	MED10	0.000184594	0.00873524	0.99108
332	9477	O15392	Q9H944	BIRC5	MED20	2.84902e-13	0.0776085	0.922392
332	112950	O15392	Q96G25-2	BIRC5	MED8	0.000831776	0.0182478	0.98092
332	6837	O15392	Q15528-2	BIRC5	MED22	0.00274548	0.0220514	0.975203
332	284297	O15392	A1L4H1	BIRC5	SSC5D	2.64774e-05	0.000248369	0.999725
332	389541	O15392	Q0VGL1	BIRC5	C7orf59	1.729e-09	0.000532295	0.999468
332	90390	O15392	Q96HR3	BIRC5	MED30	0.000832064	0.0109467	0.988221
4149	140290	P61244-2	Q8TDR4	MAX	TCP10L	0.00699212	2.0161e-06	0.993006
4192	25942	P21741	Q96ST3	MDK	SIN3A	1.77744e-13	0.187095	0.812905
4192	23524	P21741	Q9UQ35	MDK	SRRM2	5.25396e-15	0.00257851	0.997421
4192	3024	P21741	Q02539	MDK	HIST1H1A	1.43021e-12	0.000377745	0.999622
4192	7343	P21741	P17480-2	MDK	UBTF	3.33525e-13	0.000593632	0.999406
4192	63893	P21741	Q9C0C9	MDK	UBE2O	1.41206e-07	0.195172	0.804828
4192	259282	P21741	Q8NFC6	MDK	BOD1L	8.11564e-13	0.00525263	0.994747
4192	4300	P21741	P42568	MDK	MLLT3	1.30669e-14	0.000936605	0.999063
4192	6653	P21741	Q92673	MDK	SORL1	1.74214e-14	0.0571011	0.942899
4192	9360	P21741	Q13427	MDK	PPIG	0.0393817	0.0234913	0.937127
4192	92345	P21741	Q96HR8	MDK	NAF1	3.71647e-09	0.000132437	0.999868
4192	51538	P21741	Q9NP64-2	MDK	ZCCHC17	7.57508e-10	0.0605454	0.939455
4192	6166	P21741	Q969Q0	MDK	RPL36AL	1.82133e-12	0.0658938	0.934106
4192	84078	P21741	Q8WVZ9	MDK	KBTBD7	3.54111e-12	0.0547877	0.945212
4192	5411	P21741	Q9H307	MDK	PNN	1.10227e-14	0.025205	0.974795
4192	9739	P21741	O15047	MDK	SETD1A	2.24364e-14	1.65234e-05	0.999983
4192	6233	P21741	P62979	MDK	RPS27A	6.76907e-11	0.0137184	0.986282
4192	9722	P21741	O75052	MDK	NOS1AP	1.8517e-07	0.0137642	0.986236
4192	57703	P21741	Q9HCG8	MDK	CWC22	1.70259e-08	0.00603761	0.993962
4192	5780	P21741	P43378	MDK	PTPN9	2.12426e-14	0.089699	0.910301
4192	57669	P21741	Q9HCM4-2	MDK	EPB41L5	4.03288e-17	0.132308	0.867692
4192	84629	P21741	O15417	MDK	TNRC18	1.84373e-10	0.000113954	0.999886
4192	27125	P21741	Q9UHB7	MDK	AFF4	3.56644e-13	0.000420164	0.99958
4192	30827	P21741	Q9P0U4-2	MDK	CXXC1	4.62438e-13	4.68652e-05	0.999953
4192	54913	P21741	Q9BUL9	MDK	RPP25	3.08821e-08	0.0204274	0.979573
4192	80205	P21741	Q3L8U1-2	MDK	CHD9	5.15943e-06	0.00349693	0.996498
4192	6046	P21741	P25440-2	MDK	BRD2	0.00028094	0.0281478	0.971571
4192	79576	P21741	Q8N5F7	MDK	NKAP	9.5315e-12	0.097356	0.902644
4192	1196	P21741	P49760-3	MDK	CLK2	6.15824e-08	0.0139935	0.986006
9412	81857	Q13503	Q71SY5-2	MED21	MED25	5.99146e-09	9.13997e-06	0.999991
9412	9968	Q13503	Q93074-2	MED21	MED12	1.226e-11	9.33445e-07	0.999999
9412	116931	Q13503	Q86YW9-4	MED21	MED12L	5.25682e-10	1.32462e-07	1
9412	56254	Q13503	Q5VTR2	MED21	RNF20	4.33908e-12	0.00146734	0.998533
9412	9810	Q13503	O75150-4	MED21	RNF40	6.91897e-13	0.0249408	0.975059
9412	9249	Q13503	O75911	MED21	DHRS3	6.61083e-10	7.78732e-08	1
9412	5064	Q13503	O75781-2	MED21	PALM	1.52584e-12	0.0492383	0.950762
9412	9969	Q13503	Q9UHV7	MED21	MED13	2.06058e-12	4.69658e-08	1
9412	55824	Q13503	Q9NWQ8	MED21	PAG1	9.97954e-06	0.145666	0.854324
9412	5469	Q13503	Q15648	MED21	MED1	6.45326e-19	1.54228e-12	1
9412	23097	Q13503	B4DUB1	MED21	CDK19	6.62439e-14	5.25001e-06	0.999995
9412	1024	Q13503	P49336-2	MED21	CDK8	4.45243e-14	2.75086e-06	0.999997
9412	9442	Q13503	Q6P2C8-2	MED21	MED27	9.35318e-10	2.03389e-08	1
9412	51003	Q13503	Q9Y3C7	MED21	MED31	7.87159e-06	2.58263e-06	0.99999
9412	27293	Q13503	Q92485-2	MED21	SMPDL3B	1.39989e-12	0.124936	0.875064
9412	9441	Q13503	O95402	MED21	MED26	5.47682e-10	1.52226e-08	1
9412	5430	Q13503	P24928	MED21	POLR2A	1.31916e-13	0.117301	0.882699
9412	23389	Q13503	Q71F56	MED21	MED13L	8.04113e-10	9.90742e-08	1
9412	3632	Q13503	Q14642	MED21	INPP5A	0.000764715	0.185173	0.814063
9412	5433	Q13503	O15514	MED21	POLR2D	4.64997e-08	0.189478	0.810522
9412	8879	Q13503	O95470	MED21	SGPL1	1.94498e-09	0.141727	0.858273
9412	10025	Q13503	Q9Y2X0-2	MED21	MED16	1.79997e-13	1.68864e-06	0.999998
9412	2776	Q13503	P50148	MED21	GNAQ	4.43018e-10	0.169728	0.830272
9412	9282	Q13503	O60244	MED21	MED14	5.04049e-14	9.30179e-08	1
9412	51651	Q13503	Q9Y3E5	MED21	PTRH2	0.000136837	0.218428	0.781435
9412	10970	Q13503	Q07065	MED21	CKAP4	2.67887e-11	0.0217147	0.978285
9412	2596	Q13503	P17677	MED21	GAP43	1.66468e-09	0.0645053	0.935495
9412	5793	Q13503	P23470-2	MED21	PTPRG	5.66522e-15	0.00954991	0.99045
9412	10615	Q13503	Q96R06	MED21	SPAG5	8.42778e-11	0.00430007	0.9957
9412	2534	Q13503	P06241-2	MED21	FYN	8.35195e-16	0.0233627	0.976637
9412	7525	Q13503	P07947	MED21	YES1	7.5816e-16	0.0243485	0.975651
9412	6714	Q13503	P12931-2	MED21	SRC	3.64297e-09	0.0021687	0.997831
9412	10269	Q13503	O75844	MED21	ZMPSTE24	2.40058e-08	0.017389	0.982611
9412	9439	Q13503	Q9ULK4-3	MED21	MED23	8.02509e-14	4.76903e-06	0.999995
9412	51586	Q13503	Q96RN5-2	MED21	MED15	2.59659e-11	1.34423e-05	0.999987
9412	11004	Q13503	Q99661-2	MED21	KIF2C	3.76828e-09	0.0138641	0.986136
9412	5439	Q13503	P52435	MED21	POLR2J	6.92118e-06	0.0143534	0.98564
9412	55090	Q13503	Q9NWA0	MED21	MED9	2.56444e-10	4.13937e-08	1
9412	10001	Q13503	O75586	MED21	MED6	3.14563e-10	2.44024e-07	1
9412	29079	Q13503	Q9NPJ6	MED21	MED4	2.36919e-10	6.71588e-07	0.999999
9412	5438	Q13503	P36954	MED21	POLR2I	0.00111891	0.13765	0.861231
9412	80306	Q13503	Q9H204	MED21	MED28	5.78496e-10	3.36834e-08	1
9412	79871	Q13503	Q8IXW5-2	MED21	RPAP2	9.45178e-13	0.207424	0.792576
9412	9440	Q13503	Q9NVC6	MED21	MED17	2.04056e-11	4.11216e-08	1
9412	219541	Q13503	A0JLT2-2	MED21	MED19	1.43267e-13	7.24756e-13	1
9412	892	Q13503	E5RFK5	MED21	CCNC	6.15055e-12	4.93167e-11	1
9412	203111	Q13503	Q6P6B1	MED21	C8orf47	4.24048e-05	0.0742867	0.925671
9412	80328	Q13503	Q9BZM5	MED21	ULBP2	9.85036e-08	0.00425884	0.995741
9412	55588	Q13503	Q9NX70	MED21	MED29	2.59907e-10	6.54825e-06	0.999993
9412	6837	Q13503	Q15528-2	MED21	MED22	3.70968e-08	2.45849e-07	1
9412	9862	Q13503	O75448	MED21	MED24	1.57287e-14	8.75016e-08	1
9412	9443	Q13503	O43513	MED21	MED7	2.08626e-18	4.44418e-14	1
9412	84246	Q13503	Q9BTT4	MED21	MED10	3.87877e-10	2.17589e-08	1
9412	80820	Q13503	Q7L9B9	MED21	EEPD1	3.18764e-08	0.00777623	0.992224
9412	1272	Q13503	Q12860-2	MED21	CNTN1	9.59469e-14	0.238469	0.761531
9412	3983	Q13503	O14639-2	MED21	ABLIM1	0.0296668	0.00333038	0.967003
9412	2781	Q13503	P19086	MED21	GNAZ	0.00278163	0.0264646	0.970754
9412	9477	Q13503	Q9H944	MED21	MED20	2.69783e-13	1.89748e-07	1
9412	54620	Q13503	Q6PCT2-2	MED21	FBXL19	2.61328e-09	2.5995e-06	0.999997
9412	54797	Q13503	Q9BUE0	MED21	MED18	1.59947e-17	1.06882e-11	1
9412	9482	Q13503	Q9UNK0	MED21	STX8	3.47405e-06	0.0711182	0.928878
9412	5781	Q13503	Q06124-2	MED21	PTPN11	3.38219e-06	0.178773	0.821223
9412	1456	Q13503	Q9Y6M4-2	MED21	CSNK1G3	1.73862e-08	0.0703705	0.92963
9412	3241	Q13503	P37235	MED21	HPCAL1	0.00037856	0.0283283	0.971293
9412	9341	Q13503	Q15836	MED21	VAMP3	8.99725e-07	0.0673282	0.932671
9412	3265	Q13503	P01112	MED21	HRAS	0.00492446	0.0551131	0.939962
9412	8673	Q13503	Q9BV40	MED21	VAMP8	3.00565e-08	7.3481e-05	0.999926
9412	9019	Q13503	O95297-2	MED21	MPZL1	0.100163	0.0116178	0.888219
9412	90390	Q13503	Q96HR3	MED21	MED30	2.66215e-10	3.03796e-08	1
9412	112950	Q13503	Q96G25-2	MED21	MED8	6.19652e-08	1.96312e-07	1
9412	10490	Q13503	Q9UEU0	MED21	VTI1B	3.00402e-11	0.000140656	0.999859
9412	51097	Q13503	Q8NBX0	MED21	SCCPDH	0.0884127	0.0774237	0.834164
9412	81488	Q13503	P0CAP2-3	MED21	GRINL1A	1.08474e-06	0.21732	0.782679
9412	1946	Q13503	P52803	MED21	EFNA5	0.136349	0.00258248	0.861068
9412	400569	Q13503	Q9P086	MED21	MED11	1.12541e-09	6.02162e-08	1
28977	6182	Q9Y6G3	P52815	MRPL42	MRPL12	1.92076e-14	0.0161748	0.983825
28977	30	Q9Y6G3	P09110	MRPL42	ACAA1	4.58301e-06	0.195162	0.804833
28977	84311	Q9Y6G3	Q9BRJ2	MRPL42	MRPL45	1.78825e-11	0.000772635	0.999227
28977	26589	Q9Y6G3	Q9H2W6	MRPL42	MRPL46	4.8689e-11	0.151028	0.848972
28977	65005	Q9Y6G3	Q9BYD2	MRPL42	MRPL9	2.02968e-12	0.211635	0.788365
28977	64983	Q9Y6G3	Q9BYC8	MRPL42	MRPL32	3.80673e-06	0.0120407	0.987956
28977	65003	Q9Y6G3	Q9Y3B7-2	MRPL42	MRPL11	2.1856e-15	0.00132089	0.998679
28977	51642	Q9Y6G3	Q96GC5	MRPL42	MRPL48	6.4439e-09	0.10218	0.89782
28977	64976	Q9Y6G3	Q9NQ50	MRPL42	MRPL40	2.24628e-12	0.000781231	0.999219
28977	11222	Q9Y6G3	P09001	MRPL42	MRPL3	3.3159e-12	0.00415051	0.995849
28977	65008	Q9Y6G3	Q9BYD6	MRPL42	MRPL1	7.38009e-18	0.044616	0.955384
28977	54148	Q9Y6G3	Q9NYK5-2	MRPL42	MRPL39	1.32665e-16	0.00112981	0.99887
28977	64975	Q9Y6G3	Q8IXM3	MRPL42	MRPL41	2.53434e-20	0.00192259	0.998077
28977	29093	Q9Y6G3	Q9NWU5	MRPL42	MRPL22	7.20914e-12	0.00718034	0.99282
28977	10573	Q9Y6G3	Q13084	MRPL42	MRPL28	1.02228e-15	0.00228721	0.997713
28977	124995	Q9Y6G3	Q7Z7H8	MRPL42	MRPL10	1.58662e-14	5.46746e-05	0.999945
28977	79590	Q9Y6G3	Q96A35	MRPL42	MRPL24	9.4358e-13	0.00281733	0.997183
28977	740	Q9Y6G3	Q13405	MRPL42	MRPL49	1.76948e-12	0.00224586	0.997754
28977	65080	Q9Y6G3	Q9H9J2	MRPL42	MRPL44	3.47266e-11	0.0206151	0.979385
28977	51335	Q9Y6G3	Q9NPE2	MRPL42	NGRN	2.6146e-07	0.113818	0.886182
28977	54534	Q9Y6G3	Q8N5N7	MRPL42	MRPL50	4.8711e-19	7.46759e-06	0.999993
28977	64978	Q9Y6G3	Q96DV4	MRPL42	MRPL38	7.21325e-15	0.00155783	0.998442
28977	23410	Q9Y6G3	Q9NTG7	MRPL42	SIRT3	5.90046e-11	0.00445098	0.995549
28977	55052	Q9Y6G3	Q9BYC9	MRPL42	MRPL20	2.85418e-14	0.00305938	0.996941
28977	51264	Q9Y6G3	Q9P0M9	MRPL42	MRPL27	8.59331e-14	0.00198736	0.998013
28977	128308	Q9Y6G3	Q7Z7F7-2	MRPL42	MRPL55	1.87915e-09	0.0023022	0.997698
28977	115416	Q9Y6G3	Q96EH3	MRPL42	C7orf30	5.90148e-09	0.0219589	0.978041
28977	57129	Q9Y6G3	Q9HD33-2	MRPL42	MRPL47	4.99036e-16	2.10393e-05	0.999979
28977	54948	Q9Y6G3	Q9NX20	MRPL42	MRPL16	9.18443e-12	0.0490509	0.950949
28977	9801	Q9Y6G3	P49406	MRPL42	MRPL19	4.87949e-10	0.0800767	0.919923
28977	29088	Q9Y6G3	Q9P015	MRPL42	MRPL15	4.86601e-11	0.0601896	0.93981
28977	3396	Q9Y6G3	Q14197	MRPL42	ICT1	1.05079e-13	0.00789754	0.992102
28977	51069	Q9Y6G3	Q5T653	MRPL42	MRPL2	2.07564e-11	0.0200795	0.979921
28977	219927	Q9Y6G3	Q7Z2W9	MRPL42	MRPL21	8.98017e-24	0.000258617	0.999741
28977	28998	Q9Y6G3	Q9BYD1	MRPL42	MRPL13	2.00663e-13	0.00129807	0.998702
28977	84545	Q9Y6G3	Q8N983-4	MRPL42	MRPL43	4.29979e-16	0.00136144	0.998639
28977	63875	Q9Y6G3	Q9NRX2	MRPL42	MRPL17	1.57645e-12	0.0239182	0.976082
28977	51073	Q9Y6G3	Q9BYD3-2	MRPL42	MRPL4	2.9317e-21	0.000117264	0.999883
28977	9553	Q9Y6G3	O75394	MRPL42	MRPL33	0.0037843	0.0267384	0.969477
28977	90480	Q9Y6G3	Q8TAE8	MRPL42	GADD45GIP1	3.95262e-15	0.00129266	0.998707
28977	51318	Q9Y6G3	Q9NZE8	MRPL42	MRPL35	1.36197e-10	0.00371755	0.996282
28977	51263	Q9Y6G3	Q8TCC3-2	MRPL42	MRPL30	3.24088e-05	0.0019742	0.997993
28977	10884	Q9Y6G3	Q9NP92	MRPL42	MRPS30	3.55776e-21	4.69147e-07	1
28977	55168	Q9Y6G3	Q9NVS2	MRPL42	MRPS18A	3.40133e-10	0.0565609	0.943439
28977	55178	Q9Y6G3	Q9HC36	MRPL42	RNMTL1	4.91533e-10	0.0283313	0.971669
28977	29074	Q9Y6G3	Q9H0U6	MRPL42	MRPL18	4.82782e-11	0.14527	0.85473
28977	283459	Q9Y6G3	O43716	MRPL42	GATC	2.41832e-09	0.000533284	0.999467
28977	78988	Q9Y6G3	Q9BQC6	MRPL42	MRP63	3.64385e-13	0.0125529	0.987447
28977	64981	Q9Y6G3	Q9BQ48	MRPL42	MRPL34	2.30261e-12	0.140273	0.859727
28977	51258	Q9Y6G3	Q4U2R6	MRPL42	MRPL51	1.4391e-09	6.6155e-05	0.999934
4627	9555	P35579	O75367-2	MYH9	H2AFY	2.35466e-10	0.169931	0.830069
4627	51531	P35579	Q9BU70	MYH9	C9orf156	0.00883295	0.00355748	0.98761
339345	9125	P60321	Q92600	NANOS2	RQCD1	1.32009e-11	1.16227e-05	0.999988
339345	10950	P60321	Q14201-2	NANOS2	BTG3	5.36466e-12	2.11979e-06	0.999998
339345	23019	P60321	A5YKK6-2	NANOS2	CNOT1	3.52014e-14	6.90832e-06	0.999993
339345	4849	P60321	O75175-2	NANOS2	CNOT3	3.93242e-14	4.45227e-06	0.999996
339345	85456	P60321	Q9C0C2	NANOS2	TNKS1BP1	1.40748e-13	1.65694e-06	0.999998
339345	25904	P60321	Q9H9A5-2	NANOS2	CNOT10	1.48681e-11	4.17593e-06	0.999996
339345	80351	P60321	Q9H2K2	NANOS2	TNKS2	0.00106322	0.170614	0.828323
339345	27179	P60321	Q9UHA7	NANOS2	IL1F6	1.82381e-10	0.00550171	0.994498
339345	4848	P60321	Q9NZN8-4	NANOS2	CNOT2	1.71481e-14	7.27335e-07	0.999999
339345	246175	P60321	Q96LI5	NANOS2	CNOT6L	5.24261e-11	1.02306e-07	1
339345	57472	P60321	D6R9H6	NANOS2	CNOT6	3.34134e-10	4.28088e-08	1
339345	9337	P60321	Q9UFF9	NANOS2	CNOT8	2.8148e-11	1.54303e-05	0.999985
339345	60313	P60321	Q9HC44	NANOS2	GPBP1L1	3.94285e-06	2.81643e-05	0.999968
339345	55571	P60321	Q9UKZ1	NANOS2	C2orf29	2.27559e-12	3.12062e-06	0.999997
339345	9448	P60321	O95819-2	NANOS2	MAP4K4	1.91087e-10	0.0107647	0.989235
339345	50488	P60321	Q8N4C8-2	NANOS2	MINK1	8.97726e-07	4.26839e-06	0.999995
339345	10766	P60321	Q14106	NANOS2	TOB2	6.96976e-07	9.74532e-08	0.999999
339345	29883	P60321	Q9UIV1	NANOS2	CNOT7	1.00834e-10	7.64114e-05	0.999924
339345	2274	P60321	Q14192	NANOS2	FHL2	1.28219e-08	0.00481609	0.995184
51079	4731	Q9P0J0	P56181-2	NDUFA13	NDUFV3	3.07814e-10	0.000159299	0.999841
51079	51103	Q9P0J0	Q9Y375	NDUFA13	NDUFAF1	2.70718e-13	0.000178241	0.999822
51079	1376	Q9P0J0	P23786	NDUFA13	CPT2	1.1734e-11	0.0123341	0.987666
51079	51295	Q9P0J0	Q9BQ95	NDUFA13	ECSIT	3.8643e-26	0.00463686	0.995363
51079	4701	Q9P0J0	O95182	NDUFA13	NDUFA7	2.2552e-09	0.0199732	0.980027
51079	37	Q9P0J0	P49748-2	NDUFA13	ACADVL	4.74392e-13	0.175566	0.824434
51079	4696	Q9P0J0	O95167	NDUFA13	NDUFA3	2.2651e-05	0.0170075	0.98297
51079	29078	Q9P0J0	Q9P032	NDUFA13	NDUFAF4	1.11998e-13	0.0345304	0.96547
51079	28976	Q9P0J0	Q9H845	NDUFA13	ACAD9	7.38405e-28	0.024172	0.975828
51079	4724	Q9P0J0	O43181	NDUFA13	NDUFS4	4.4549e-05	0.00041259	0.999543
51079	4726	Q9P0J0	O75380	NDUFA13	NDUFS6	1.0642e-19	0.0176472	0.982353
51079	55967	Q9P0J0	Q9UI09	NDUFA13	NDUFA12	1.60356e-10	0.00646022	0.99354
51079	51382	Q9P0J0	Q9Y5K8	NDUFA13	ATP6V1D	0.0293497	0.138073	0.832577
51079	55245	Q9P0J0	Q9NVA1-2	NDUFA13	UQCC	3.15852e-10	0.128638	0.871362
51079	374291	Q9P0J0	O75251	NDUFA13	NDUFS7	1.3275e-26	0.205659	0.794341
51079	55863	Q9P0J0	Q8IUX1-4	NDUFA13	TMEM126B	6.40996e-26	0.0297024	0.970298
51079	4718	Q9P0J0	O95298	NDUFA13	NDUFC2	1.46637e-08	0.00495088	0.995049
51079	4538	Q9P0J0	P03905	NDUFA13	ND4	0.00590301	0.00395919	0.990138
51079	4728	Q9P0J0	O00217	NDUFA13	NDUFS8	6.38626e-14	0.0475884	0.952412
51079	1469	Q9P0J0	P01037	NDUFA13	CST1	2.71784e-05	0.0107247	0.989248
51079	4711	Q9P0J0	O43674	NDUFA13	NDUFB5	8.81126e-20	0.0010487	0.998951
84901	1981	Q8NCF5	Q04637-3	NFATC2IP	EIF4G1	2.01094e-13	0.0718846	0.928115
84901	8672	Q8NCF5	B1AN89	NFATC2IP	EIF4G3	5.20968e-14	0.0253359	0.974664
84901	55929	Q8NCF5	Q9NPF5	NFATC2IP	DMAP1	2.8919e-15	0.0148962	0.985104
84901	6009	Q8NCF5	Q15382	NFATC2IP	RHEB	4.12743e-11	0.0120888	0.987911
84901	6944	Q8NCF5	Q15906	NFATC2IP	VPS72	8.05102e-07	0.00489427	0.995105
84901	10611	Q8NCF5	Q96HC4	NFATC2IP	PDLIM5	8.16223e-13	0.0034325	0.996567
84901	57680	Q8NCF5	Q9HCK8-2	NFATC2IP	CHD8	1.97435e-13	0.000777402	0.999223
84901	9260	Q8NCF5	Q9NR12	NFATC2IP	PDLIM7	1.02484e-09	0.0216229	0.978377
84901	6594	Q8NCF5	P28370-2	NFATC2IP	SMARCA1	9.57606e-11	0.209078	0.790922
84901	10847	Q8NCF5	Q6ZRS2-2	NFATC2IP	SRCAP	1.83286e-09	0.0047036	0.995296
84901	64431	Q8NCF5	Q9GZN1	NFATC2IP	ACTR6	8.98645e-12	0.000886415	0.999114
84901	1998	Q8NCF5	Q15723-1	NFATC2IP	ELF2	2.1421e-08	0.00117627	0.998824
84901	10467	Q8NCF5	O43257	NFATC2IP	ZNHIT1	0.00250665	0.000110888	0.997382
51299	100507680	Q9NPD7	P10314	NRN1	LOC100507680	6.82146e-15	0.0163084	0.983692
51299	22859	Q9NPD7	O94910-2	NRN1	LPHN1	1.31932e-10	0.173019	0.826981
51299	27069	Q9NPD7	Q9H3K2	NRN1	GHITM	2.2418e-13	0.150793	0.849207
51299	9990	Q9NPD7	Q9UHW9-2	NRN1	SLC12A6	2.97632e-10	8.45182e-05	0.999915
51299	6560	Q9NPD7	Q9UP95-2	NRN1	SLC12A4	2.19769e-09	0.00390024	0.9961
51299	10723	Q9NPD7	Q9Y666	NRN1	SLC12A7	4.19333e-12	0.000111245	0.999889
51299	56928	Q9NPD7	Q8TCT7	NRN1	SPPL2B	2.58568e-07	0.249369	0.750631
51299	9789	Q9NPD7	Q15005	NRN1	SPCS2	4.1226e-11	0.206724	0.793276
51299	286410	Q9NPD7	Q8NB49-2	NRN1	ATP11C	4.14029e-11	0.0051719	0.994828
51299	2535	Q9NPD7	Q14332	NRN1	FZD2	0.000461124	0.00631589	0.993223
51299	91147	Q9NPD7	Q5HYA8	NRN1	TMEM67	1.66033e-06	0.0476758	0.952323
51299	2719	Q9NPD7	P51654	NRN1	GPC3	0.0512285	0.0439874	0.904784
51299	124446	Q9NPD7	Q86XT9	NRN1	TMEM219	9.14986e-10	0.000869475	0.999131
51299	2743	Q9NPD7	P48167	NRN1	GLRB	0.000646748	0.00706681	0.992286
51299	6505	Q9NPD7	P43005	NRN1	SLC1A1	2.72584e-06	0.00715399	0.992843
51299	55244	Q9NPD7	Q96FL8-3	NRN1	SLC47A1	6.32124e-05	0.0889179	0.911019
5098	56102	Q9UN70	Q9Y5G1-2	PCDHGC3	PCDHGB3	1.90507e-09	1.51249e-10	1
5098	57731	Q9UN70	Q9H254-2	PCDHGC3	SPTBN4	0.00193347	4.96036e-06	0.998062
5098	79026	Q9UN70	Q09666	PCDHGC3	AHNAK	1.57344e-13	0.234141	0.765859
5098	55824	Q9UN70	Q9NWQ8	PCDHGC3	PAG1	3.04362e-12	0.027431	0.972569
5098	135228	Q9UN70	Q6YHK3-4	PCDHGC3	CD109	0.000112216	0.212805	0.787083
5098	5793	Q9UN70	P23470-2	PCDHGC3	PTPRG	2.28181e-12	0.020036	0.979964
5098	2596	Q9UN70	P17677	PCDHGC3	GAP43	7.28729e-08	0.0675976	0.932402
5098	2534	Q9UN70	P06241-2	PCDHGC3	FYN	2.01746e-14	0.0551579	0.944842
5098	7525	Q9UN70	P07947	PCDHGC3	YES1	5.06839e-12	0.132969	0.867031
5098	6714	Q9UN70	P12931-2	PCDHGC3	SRC	2.57124e-09	0.00822726	0.991773
5098	92181	Q9UN70	Q8WUN7	PCDHGC3	UBTD2	1.18218e-12	0.0936743	0.906326
5098	203111	Q9UN70	Q6P6B1	PCDHGC3	C8orf47	3.11027e-05	0.0074113	0.992558
5098	79774	Q9UN70	Q5TC63-2	PCDHGC3	GRTP1	4.40639e-10	5.73463e-05	0.999943
5098	1272	Q9UN70	Q12860-2	PCDHGC3	CNTN1	7.89605e-14	0.0106285	0.989372
5098	2781	Q9UN70	P19086	PCDHGC3	GNAZ	2.79457e-09	0.140601	0.859399
5098	999	Q9UN70	P12830	PCDHGC3	CDH1	0.247282	0.000787222	0.751931
5098	2776	Q9UN70	P50148	PCDHGC3	GNAQ	4.17493e-05	0.176331	0.823628
5098	51299	Q9UN70	Q9NPD7	PCDHGC3	NRN1	1.3271e-06	0.00125682	0.998742
5098	80820	Q9UN70	Q7L9B9	PCDHGC3	EEPD1	7.73996e-09	0.00372696	0.996273
5098	3265	Q9UN70	P01112	PCDHGC3	HRAS	0.00145099	0.0621866	0.936362
5098	83461	Q9UN70	Q99618	PCDHGC3	CDCA3	2.87021e-12	0.111239	0.888761
5098	55584	Q9UN70	Q9UGM1	PCDHGC3	CHRNA9	0.000840169	0.20588	0.79328
5098	10544	Q9UN70	Q9UNN8	PCDHGC3	PROCR	1.4191e-06	0.144061	0.855938
282969	8411	A2VDF0	Q15075	C10orf125	EEA1	1.69003e-12	0.0179495	0.98205
282969	54439	A2VDF0	Q9P2N5	C10orf125	RBM27	0.0334481	0.116255	0.850296
282969	2802	A2VDF0	Q08378-2	C10orf125	GOLGA3	8.68476e-12	0.0803217	0.919678
282969	63891	A2VDF0	Q5XPI4	C10orf125	RNF123	1.5098e-12	0.174043	0.825957
282969	1917	A2VDF0	Q05639	C10orf125	EEF1A2	2.08497e-09	0.0750814	0.924919
282969	9879	A2VDF0	Q7L014	C10orf125	DDX46	0.00709135	0.174991	0.817917
282969	10953	A2VDF0	Q15785	C10orf125	TOMM34	3.58966e-08	0.0639753	0.936025
282969	55425	A2VDF0	Q8IXQ4-2	C10orf125	KIAA1704	0.000148159	0.0765951	0.923257
282969	7916	A2VDF0	P48634-2	C10orf125	PRRC2A	3.27993e-10	0.225858	0.774142
282969	133619	A2VDF0	Q96M27-2	C10orf125	PRRC1	7.47092e-06	0.0593226	0.94067
282969	4301	A2VDF0	P55196-1	C10orf125	MLLT4	7.88523e-09	0.0175094	0.982491
282969	5585	A2VDF0	Q16512-2	C10orf125	PKN1	0.000111277	0.0829255	0.916963
282969	118924	A2VDF0	Q70Z53-2	C10orf125	FRA10AC1	0.000779006	0.0674513	0.93177
5203	5202	Q9NQP4	Q9UHV9	PFDN4	PFDN2	1.5397e-22	4.05937e-06	0.999996
[truncated: 54,554 more rows]
