# Supplementary material for: Protocadherin 20 maintains intestinal barrier function to protect against Crohn’s disease by targeting ATF6
Source: Genome Biol. 2023 Jul 5;24:159. doi: 10.1186/s13059-023-02991-0 (PMC10320870; doi:10.1186/s13059-023-02991-0)
Supplement: Supplementary file 3 — Additional file 3: Data S2 Enrichment of PCDH20 interactors using Metascape. [file 13059_2023_2991_MOESM3_ESM.xlsx]

## Sheet: Annotation
Input ID	Gene ID	Type	Tax ID	Homologene Gene ID	Homologene Gene Tax ID	Gene Symbol	Description	Biological Process (GO)	Kinase Class (UniProt)	Protein Function (Protein Atlas)	Subcellular Location (Protein Atlas)	Drug (DrugBank)	Canonical Pathways_x000D_	Hallmark Gene Sets_x000D_	CORUM:2758 TAK1 complex	CORUM:6643 SAGA complex, GCN5-linked	GO:0098742 cell-cell adhesion via plasma-	GO:0030968 endoplasmic reticulum unfolded	GO:0035567 non-canonical Wnt signaling pa	GO:0045185 maintenance of protein locatio	GO:0034504 protein localization to nucleu	GO:0031647 regulation of protein stabilit	R-HSA-1474244 Extracellular matrix organizat	R-HSA-948021 Transport to the Golgi and sub	GO:0006364 rRNA processing
AGAP1	116987	symbol	H. sapiens	116987	H. sapiens	AGAP1	ArfGAP with GTPase domain, ankyrin repeat and PH domain 1	GO:0043547 positive regulation of GTPase activity;GO:0043087 regulation of GTPase activity;GO:0051345 positive regulation of hydrolase activity							0	0	0	0	0	0	0	0	0	0	0
ATF6	22926	symbol	H. sapiens	22926	H. sapiens	ATF6	activating transcription factor 6	GO:1903893 positive regulation of ATF6-mediated unfolded protein response;GO:1903891 regulation of ATF6-mediated unfolded protein response;GO:1900103 positive regulation of endoplasmic reticulum unfolded protein response		Transcription factors/Basic domains	Cytosol(Approved)		(M229)PID P38 ALPHA BETA DOWNSTREAM PATHWAY	(M5922)HALLMARK UNFOLDED PROTEIN RESPONSE	0	0	0	1	0	0	0	0	0	0	0
ATF6B	1388	symbol	H. sapiens	1388	H. sapiens	ATF6B	activating transcription factor 6 beta	GO:1903892 negative regulation of ATF6-mediated unfolded protein response;GO:1903891 regulation of ATF6-mediated unfolded protein response;GO:1900102 negative regulation of endoplasmic reticulum unfolded protein response		Transcription factors/Basic domains	Nucleoli;Nucleus(Supported)				1	0	0	1	0	0	0	0	0	0	0
ATP1B3	483	symbol	H. sapiens	483	H. sapiens	ATP1B3	ATPase Na+/K+ transporting subunit beta 3	GO:1903278 positive regulation of sodium ion export across plasma membrane;GO:1903288 positive regulation of potassium ion import;GO:1903276 regulation of sodium ion export across plasma membrane		CD markers;Transporters/Primary Active Transporters	Plasma membrane(Supported)			(M5905)HALLMARK ADIPOGENESIS	0	0	0	0	0	0	0	1	0	0	0
B3GNT2	10678	symbol	H. sapiens	10678	H. sapiens	B3GNT2	UDP-GlcNAc:betaGal beta-1,3-N-acetylglucosaminyltransferase 2	GO:0018146 keratan sulfate biosynthetic process;GO:0042339 keratan sulfate metabolic process;GO:0030311 poly-N-acetyllactosamine biosynthetic process		Enzymes/ENZYME proteins/Transferases	Vesicles(Approved)				0	0	0	0	1	0	0	0	0	0	0
B4GALNT1	2583	symbol	H. sapiens	2583	H. sapiens	B4GALNT1	beta-1,4-N-acetyl-galactosaminyltransferase 1	GO:0001574 ganglioside biosynthetic process;GO:0001573 ganglioside metabolic process;GO:0006688 glycosphingolipid biosynthetic process		Enzymes/ENZYME proteins/Transferases					0	0	0	0	0	1	0	0	0	0	0
CBX6	23466	symbol	H. sapiens	23466	H. sapiens	CBX6	chromobox 6	GO:0000122 negative regulation of transcription by RNA polymerase II;GO:0031175 neuron projection development;GO:0045892 negative regulation of transcription, DNA-templated			Mitochondria;Nucleus(Approved)				0	0	0	0	0	0	0	0	0	0	0
CC2D1B	200014	symbol	H. sapiens	200014	H. sapiens	CC2D1B	coiled-coil and C2 domain containing 1B	GO:0000122 negative regulation of transcription by RNA polymerase II;GO:0045892 negative regulation of transcription, DNA-templated;GO:1903507 negative regulation of nucleic acid-templated transcription			Nucleoplasm(Supported)Vesicles(Approved)				0	0	0	0	0	0	0	0	0	0	0
CCDC51	79714	symbol	H. sapiens	79714	H. sapiens	CCDC51	coiled-coil domain containing 51				Mitochondria;Nucleoplasm(Supported)Centrosome(Approved)				0	0	0	0	0	0	0	0	0	0	0
CELSR2	1952	symbol	H. sapiens	1952	H. sapiens	CELSR2	cadherin EGF LAG seven-pass G-type receptor 2	GO:0021999 neural plate anterior/posterior regionalization;GO:0060071 Wnt signaling pathway, planar cell polarity pathway;GO:0060897 neural plate regionalization		G-protein coupled receptors/{Family 2 (B) receptors,GPCRs excl olfactory receptors}	Cytosol(Approved)			(M5956)HALLMARK KRAS SIGNALING DN; (M5907)HALLMARK ESTROGEN RESPONSE LATE; (M5906)HALLMARK ESTROGEN RESPONSE EARLY	0	0	1	0	1	0	0	0	0	0	0
CELSR3	1951	symbol	H. sapiens	1951	H. sapiens	CELSR3	cadherin EGF LAG seven-pass G-type receptor 3	GO:0036515 serotonergic neuron axon guidance;GO:1904938 planar cell polarity pathway involved in axon guidance;GO:0036514 dopaminergic neuron axon guidance		G-protein coupled receptors/{Family 2 (B) receptors,GPCRs excl olfactory receptors}					0	0	1	0	1	0	0	0	0	0	0
CHD8	57680	symbol	H. sapiens	57680	H. sapiens	CHD8	chromodomain helicase DNA binding protein 8	GO:2000270 negative regulation of fibroblast apoptotic process;GO:0045945 positive regulation of transcription by RNA polymerase III;GO:0060134 prepulse inhibition		Enzymes/ENZYME proteins/Hydrolases	Nucleoplasm(Supported)		(M223)PID BETA CATENIN NUC PATHWAY		0	0	0	0	1	0	0	0	0	0	0
CLSTN1	22883	symbol	H. sapiens	22883	H. sapiens	CLSTN1	calsyntenin 1	GO:0098969 neurotransmitter receptor transport to postsynaptic membrane;GO:0098877 neurotransmitter receptor transport to plasma membrane;GO:0099637 neurotransmitter receptor transport							0	0	1	0	0	0	0	0	0	0	0
CMA1	1215	symbol	H. sapiens	1215	H. sapiens	CMA1	chymase 1	GO:0002003 angiotensin maturation;GO:0002002 regulation of angiotensin levels in blood;GO:0001991 regulation of systemic arterial blood pressure by circulatory renin-angiotensin		Enzymes/{ENZYME proteins/Hydrolases,Peptidases/Serine-type peptidases}		Phenylalanylmethane (Serine-type peptidase activity);Benzylsulfinic Acid (Serine-type peptidase activity);2-(N-Morpholino)-Ethanesulfonic Acid (Serine-type peptidase activity);2-[3-({Methyl[1-(2-Naphthoyl)Piperidin-4-Yl]Amino}Carbonyl)-2-Naphthyl]-1-(1-Naphthyl)-2-Oxoethylphosphonic Acid (Serine-type peptidase activity);[(1S)-1-(5-CHLORO-1-BENZOTHIEN-3-YL)-2-(2-NAPHTHYLAMINO)-2-OXOETHYL]PHOSPHONI…			0	0	0	0	0	0	0	0	1	0	0
DCDC2B	149069	symbol	H. sapiens	149069	H. sapiens	DCDC2B	doublecortin domain containing 2B	GO:0035556 intracellular signal transduction;GO:0007165 signal transduction;GO:0023052 signaling							0	0	0	0	0	0	0	0	0	0	0
EIF2AK3	9451	symbol	H. sapiens	9451	H. sapiens	EIF2AK3	eukaryotic translation initiation factor 2 alpha kinase 3	GO:0060734 regulation of endoplasmic reticulum stress-induced eIF2 alpha phosphorylation;GO:0036492 eiF2alpha phosphorylation in response to endoplasmic reticulum stress;GO:1990737 response to manganese-induced endoplasmic reticulum stress	Other	Enzymes/{ENZYME proteins/Transferases,Kinases}				(M5922)HALLMARK UNFOLDED PROTEIN RESPONSE	1	0	0	1	0	0	1	0	0	0	0
FAM207A	85395	symbol	H. sapiens	85395	H. sapiens	FAM207A	family with sequence similarity 207 member A	GO:0000462 maturation of SSU-rRNA from tricistronic rRNA transcript (SSU-rRNA, 5.8S rRNA, LSU-rRNA);GO:0030490 maturation of SSU-rRNA;GO:0042274 ribosomal small subunit biogenesis			Golgi apparatus;Vesicles(Approved)				0	0	0	0	0	0	0	0	0	0	1
GINM1	116254	symbol	H. sapiens	116254	H. sapiens	GINM1	glycoprotein integral membrane 1				Nucleoli fibrillar center;Plasma membrane(Approved)				0	0	0	0	0	0	0	0	0	0	0
GTF2F1	2962	symbol	H. sapiens	2962	H. sapiens	GTF2F1	general transcription factor IIF subunit 1	GO:0050434 positive regulation of viral transcription;GO:0046782 regulation of viral transcription;GO:0006370 7-methylguanosine mRNA capping			Nucleus(Enhanced)Cell Junctions(Supported)			(M5898)HALLMARK DNA REPAIR; (M5915)HALLMARK APICAL JUNCTION	0	1	0	0	0	0	1	0	0	0	0
ITGA6	3655	symbol	H. sapiens	3655	H. sapiens	ITGA6	integrin subunit alpha 6	GO:0031581 hemidesmosome assembly;GO:0035878 nail development;GO:0010668 ectodermal cell differentiation		CD markers;Transporters/Accessory Factors Involved in Transport			(M158)PID INTEGRIN4 PATHWAY; (M47)PID INTEGRIN CS PATHWAY; (M239)PID A6B1 A6B4 INTEGRIN PATHWAY	(M5947)HALLMARK IL2 STAT5 SIGNALING	1	0	0	0	0	0	0	0	1	0	0
ITGA7	3679	symbol	H. sapiens	3679	H. sapiens	ITGA7	integrin subunit alpha 7	GO:0035987 endodermal cell differentiation;GO:0001706 endoderm formation;GO:0034113 heterotypic cell-cell adhesion			Cytosol;Plasma membrane(Approved)		(M47)PID INTEGRIN CS PATHWAY; (M67)PID ARF6 TRAFFICKING PATHWAY; (M18)PID INTEGRIN1 PATHWAY	(M5905)HALLMARK ADIPOGENESIS; (M5909)HALLMARK MYOGENESIS	0	0	0	0	0	0	0	0	1	0	0
KDELR3	11015	symbol	H. sapiens	11015	H. sapiens	KDELR3	KDEL endoplasmic reticulum protein retention receptor 3	GO:0006621 protein retention in ER lumen;GO:0035437 maintenance of protein localization in endoplasmic reticulum;GO:0036498 IRE1-mediated unfolded protein response			Endoplasmic reticulum(Enhanced)			(M5922)HALLMARK UNFOLDED PROTEIN RESPONSE; (M5937)HALLMARK GLYCOLYSIS; (M5891)HALLMARK HYPOXIA	0	0	0	1	0	1	0	0	0	1	0
KIAA0319L	79932	symbol	H. sapiens	79932	H. sapiens	KIAA0319L	KIAA0319 like				Golgi apparatus;Nucleoli(Approved)				0	0	0	0	0	0	0	0	0	0	0
LAG3	3902	symbol	H. sapiens	3902	H. sapiens	LAG3	lymphocyte activating 3	GO:0045590 negative regulation of regulatory T cell differentiation;GO:0045085 negative regulation of interleukin-2 biosynthetic process;GO:0045589 regulation of regulatory T cell differentiation		CD markers					1	0	0	0	0	0	0	0	0	0	0
LTBP1	4052	symbol	H. sapiens	4052	H. sapiens	LTBP1	latent transforming growth factor beta binding protein 1	GO:0035583 sequestering of TGFbeta in extracellular matrix;GO:1901388 regulation of transforming growth factor beta activation;GO:0035581 sequestering of extracellular ligand from receptor			Cytosol(Approved)		(M3008)NABA ECM GLYCOPROTEINS; (M5884)NABA CORE MATRISOME; (M5889)NABA MATRISOME	(M5942)HALLMARK UV RESPONSE DN	1	0	0	0	0	1	0	0	1	0	0
MAP3K7	6885	symbol	H. sapiens	6885	H. sapiens	MAP3K7	mitogen-activated protein kinase kinase kinase 7	GO:0070423 nucleotide-binding oligomerization domain containing signaling pathway;GO:0002755 MyD88-dependent toll-like receptor signaling pathway;GO:0002726 positive regulation of T cell cytokine production	STE Ser/Thr protein kinase family	Enzymes/{ENZYME proteins/Transferases,Kinases/STE Ser/Thr protein kinases}	Cytosol(Supported)Nuclear speckles(Approved)		(M190)PID TCR JNK PATHWAY; (M20)PID P38 MKK3 6PATHWAY; (M18030)ST TUMOR NECROSIS FACTOR PATHWAY	(M5896)HALLMARK TGF BETA SIGNALING; (M5923)HALLMARK PI3K AKT MTOR SIGNALING; (M5950)HALLMARK ALLOGRAFT REJECTION	1	1	0	1	1	0	0	0	0	0	0
MAP7	9053	symbol	H. sapiens	9053	H. sapiens	MAP7	microtubule associated protein 7	GO:0072659 protein localization to plasma membrane;GO:1990778 protein localization to cell periphery;GO:0006970 response to osmotic stress			Cytosol;Microtubules(Supported)			(M5908)HALLMARK ANDROGEN RESPONSE; (M5951)HALLMARK SPERMATOGENESIS; (M5953)HALLMARK KRAS SIGNALING UP	0	0	0	0	0	0	0	0	0	0	0
MGAT4C	25834	symbol	H. sapiens	25834	H. sapiens	MGAT4C	MGAT4 family member C	GO:0006487 protein N-linked glycosylation;GO:0006486 protein glycosylation;GO:0043413 macromolecule glycosylation		Enzymes/ENZYME proteins/Transferases					0	0	0	0	0	0	0	0	0	1	0
NMU	10874	symbol	H. sapiens	10874	H. sapiens	NMU	neuromedin U	GO:0120069 positive regulation of stomach fundus smooth muscle contraction;GO:0120068 regulation of stomach fundus smooth muscle contraction;GO:0014825 stomach fundus smooth muscle contraction						(M5907)HALLMARK ESTROGEN RESPONSE LATE	0	0	0	0	0	0	0	0	0	0	0
PCDH17	27253	symbol	H. sapiens	27253	H. sapiens	PCDH17	protocadherin 17	GO:1904071 presynaptic active zone assembly;GO:2000807 regulation of synaptic vesicle clustering;GO:0097091 synaptic vesicle clustering			Cytosol;Plasma membrane;Vesicles(Approved)				0	0	1	0	0	0	0	0	0	0	0
PCDH7	5099	symbol	H. sapiens	5099	H. sapiens	PCDH7	protocadherin 7	GO:0002576 platelet degranulation;GO:0007156 homophilic cell adhesion via plasma membrane adhesion molecules;GO:0098742 cell-cell adhesion via plasma-membrane adhesion molecules			Cell Junctions;Plasma membrane(Enhanced)			(M5932)HALLMARK INFLAMMATORY RESPONSE	0	0	1	0	0	0	0	0	0	0	0
POM121	9883	symbol	H. sapiens	9883	H. sapiens	POM121	POM121 transmembrane nucleoporin	GO:0006409 tRNA export from nucleus;GO:0006110 regulation of glycolytic process;GO:0071431 tRNA-containing ribonucleoprotein complex export from nucleus		Transporters/Transporter channels and pores	Nuclear membrane;Nucleoplasm(Enhanced)			(M5898)HALLMARK DNA REPAIR; (M5939)HALLMARK P53 PATHWAY	0	1	0	1	0	0	1	0	0	0	0
POP4	10775	symbol	H. sapiens	10775	H. sapiens	POP4	POP4 homolog, ribonuclease P/MRP subunit	GO:0001682 tRNA 5'-leader removal;GO:0099116 tRNA 5'-end processing;GO:0034471 ncRNA 5'-end processing		Enzymes/ENZYME proteins/Hydrolases				(M5922)HALLMARK UNFOLDED PROTEIN RESPONSE	0	0	0	0	0	0	0	0	0	0	1
PTPRD	5789	symbol	H. sapiens	5789	H. sapiens	PTPRD	protein tyrosine phosphatase receptor type D	GO:0099151 regulation of postsynaptic density assembly;GO:0050775 positive regulation of dendrite morphogenesis;GO:0099150 regulation of postsynaptic specialization assembly		Enzymes/ENZYME proteins/Hydrolases	Vesicles(Approved)			(M5941)HALLMARK UV RESPONSE UP	0	0	1	0	1	0	0	0	0	0	0
RPL23	9349	symbol	H. sapiens	9349	H. sapiens	RPL23	ribosomal protein L23	GO:0006610 ribosomal protein import into nucleus;GO:1904667 negative regulation of ubiquitin protein ligase activity;GO:0072717 cellular response to actinomycin D		Ribosomal proteins	Cytosol(Supported)	Alpha-Hydroxy-Beta-Phenyl-Propionic Acid (Structural constituent of ribosome);Anisomycin (Structural constituent of ribosome);Puromycin (Structural constituent of ribosome)	(M261)PID P53 REGULATION PATHWAY		0	0	0	0	0	0	1	1	0	0	0
RYK	6259	symbol	H. sapiens	6259	H. sapiens	RYK	receptor like tyrosine kinase	GO:0036518 chemorepulsion of dopaminergic neuron axon;GO:0048843 negative regulation of axon extension involved in axon guidance;GO:1904938 planar cell polarity pathway involved in axon guidance	Tyr protein kinase family		Cytosol;Golgi apparatus(Approved)		(M77)PID WNT SIGNALING PATHWAY		0	0	1	0	1	0	0	0	0	0	0
SIRT6	51548	symbol	H. sapiens	51548	H. sapiens	SIRT6	sirtuin 6	GO:1905549 positive regulation of telomeric heterochromatin assembly;GO:1905547 regulation of telomeric heterochromatin assembly;GO:0003247 post-embryonic cardiac muscle cell growth involved in heart morphogenesis			Nucleoplasm(Supported)		(M101)PID HDAC CLASSI PATHWAY	(M5921)HALLMARK COMPLEMENT	0	1	0	1	1	0	0	1	0	0	0
SUPT7L	9913	symbol	H. sapiens	9913	H. sapiens	SUPT7L	SPT7 like, STAGA complex gamma subunit	GO:0051457 maintenance of protein location in nucleus;GO:0043966 histone H3 acetylation;GO:0072595 maintenance of protein localization in organelle			Nucleoplasm(Approved)		(M139)PID MYC PATHWAY; (M66)PID MYC ACTIV PATHWAY		0	1	0	0	0	1	1	0	0	0	0
TAB1	10454	symbol	H. sapiens	10454	H. sapiens	TAB1	TGF-beta activated kinase 1 (MAP3K7) binding protein 1	GO:0070423 nucleotide-binding oligomerization domain containing signaling pathway;GO:0002755 MyD88-dependent toll-like receptor signaling pathway;GO:0000185 activation of MAPKKK activity			Cytosol;Nuclear speckles(Enhanced)		(M20)PID P38 MKK3 6PATHWAY; (M76)PID P38 ALPHA BETA PATHWAY; (M23)PID WNT NONCANONICAL PATHWAY		1	0	0	0	0	0	0	0	0	0	0
TAB2	23118	symbol	H. sapiens	23118	H. sapiens	TAB2	TGF-beta activated kinase 1 (MAP3K7) binding protein 2	GO:0070423 nucleotide-binding oligomerization domain containing signaling pathway;GO:0002755 MyD88-dependent toll-like receptor signaling pathway;GO:0002223 stimulatory C-type lectin receptor signaling pathway			Cytosol(Supported)		(M20)PID P38 MKK3 6PATHWAY; (M23)PID WNT NONCANONICAL PATHWAY; (M110)PID IL1 PATHWAY		1	0	0	0	0	0	0	0	0	0	0
TAF5L	27097	symbol	H. sapiens	27097	H. sapiens	TAF5L	TATA-box binding protein associated factor 5 like	GO:0043966 histone H3 acetylation;GO:0016573 histone acetylation;GO:0018393 internal peptidyl-lysine acetylation			Nuclear speckles(Enhanced)Cytoplasmic bodies(Supported)				1	1	0	0	0	0	0	0	0	0	0
TAF9B	51616	symbol	H. sapiens	51616	H. sapiens	TAF9B	TATA-box binding protein associated factor 9b	GO:1902166 negative regulation of intrinsic apoptotic signaling pathway in response to DNA damage by p53 class mediator;GO:1902165 regulation of intrinsic apoptotic signaling pathway in response to DNA damage by p53 class mediator;GO:1902254 negative regulation of intrinsic apoptotic signaling pathway by p53 class mediator							1	1	0	1	0	0	1	1	0	0	0
TMEM132A	54972	symbol	H. sapiens	54972	H. sapiens	TMEM132A	transmembrane protein 132A	GO:0043687 post-translational protein modification;GO:0006464 cellular protein modification process;GO:0036211 protein modification process			Mitochondria(Approved)				0	0	0	0	0	0	0	0	0	0	0
TMEM214	54867	symbol	H. sapiens	54867	H. sapiens	TMEM214	transmembrane protein 214	GO:0006915 apoptotic process;GO:0012501 programmed cell death;GO:0008219 cell death			Endoplasmic reticulum(Supported)Cytosol;Golgi apparatus(Approved)				0	0	0	0	0	0	0	0	0	0	0
TRAPPC2	6399	symbol	H. sapiens	6399	H. sapiens	TRAPPC2	trafficking protein particle complex 2	GO:0048208 COPII vesicle coating;GO:0048207 vesicle targeting, rough ER to cis-Golgi;GO:0048199 vesicle targeting, to, from or within Golgi			Endoplasmic reticulum(Supported)Nucleoplasm;Vesicles(Approved)				0	0	0	0	0	0	0	0	0	1	0
ZNF518A	9849	symbol	H. sapiens	9849	H. sapiens	ZNF518A	zinc finger protein 518A	GO:0006357 regulation of transcription by RNA polymerase II;GO:0006366 transcription by RNA polymerase II;GO:0006355 regulation of transcription, DNA-templated		Transcription factors/Zinc-coordinating DNA-binding domains	Nucleus(Approved)				0	0	0	0	0	0	0	0	0	0	0
ZNHIT6	54680	symbol	H. sapiens	54680	H. sapiens	ZNHIT6	zinc finger HIT-type containing 6	GO:0000492 box C/D snoRNP assembly;GO:0048254 snoRNA localization;GO:0000463 maturation of LSU-rRNA from tricistronic rRNA transcript (SSU-rRNA, 5.8S rRNA, LSU-rRNA)			Nuclear speckles;Vesicles(Approved)				0	0	0	0	0	0	0	0	0	0	1

## Sheet: Enrichment
GroupID	Category	Term	Description	LogP	Log(q-value)	InTerm_InList	Genes	Symbols
1_Summary	CORUM	CORUM:2758	TAK1 complex	-8.1609	-3.84336	3/3	6885,10454,23118,9451,27097,51616,1388,3655,3902,4052	MAP3K7,TAB1,TAB2,EIF2AK3,TAF5L,TAF9B,ATF6B,ITGA6,LAG3,LTBP1
1_Member	CORUM	CORUM:2758	TAK1 complex	-8.1609	-3.84336	3/3	6885,10454,23118	MAP3K7,TAB1,TAB2
1_Member	CORUM	CORUM:5268	TNF-alpha/NF-kappa B signaling complex 7	-6.41568	-2.39917	3/8	6885,10454,23118	MAP3K7,TAB1,TAB2
1_Member	Reactome Gene Sets	R-HSA-937042	IRAK2 mediated activation of TAK1 complex	-6.08587	-2.24545	3/10	6885,10454,23118	MAP3K7,TAB1,TAB2
1_Member	Reactome Gene Sets	R-HSA-9014325	TICAM1,TRAF6-dependent induction of TAK1 complex	-5.94816	-2.23268	3/11	6885,10454,23118	MAP3K7,TAB1,TAB2
1_Member	KEGG Pathway	hsa05168	Herpes simplex infection	-5.81267	-2.1941	6/185	6885,9451,10454,23118,27097,51616	MAP3K7,EIF2AK3,TAB1,TAB2,TAF5L,TAF9B
1_Member	CORUM	CORUM:6344	TNF-R1-associated signaling complex	-5.51001	-1.97062	3/15	6885,10454,23118	MAP3K7,TAB1,TAB2
1_Member	Reactome Gene Sets	R-HSA-975163	IRAK2 mediated activation of TAK1 complex upon TLR7/8 or 9 stimulation	-5.42043	-1.94798	3/16	6885,10454,23118	MAP3K7,TAB1,TAB2
1_Member	Reactome Gene Sets	R-HSA-937072	TRAF6-mediated induction of TAK1 complex within TLR4 complex	-5.3367	-1.92225	3/17	6885,10454,23118	MAP3K7,TAB1,TAB2
1_Member	Reactome Gene Sets	R-HSA-450321	JNK (c-Jun kinases) phosphorylation and activation mediated by activated human TAK1	-4.92455	-1.6484	3/23	6885,10454,23118	MAP3K7,TAB1,TAB2
1_Member	Reactome Gene Sets	R-HSA-450302	activated TAK1 mediates p38 MAPK activation	-4.86715	-1.62879	3/24	6885,10454,23118	MAP3K7,TAB1,TAB2
1_Member	Canonical Pathways	M20	PID P38 MKK3 6PATHWAY	-4.75957	-1.58816	3/26	6885,10454,23118	MAP3K7,TAB1,TAB2
1_Member	Reactome Gene Sets	R-HSA-5357956	TNFR1-induced NFkappaB signaling pathway	-4.56839	-1.45497	3/30	6885,10454,23118	MAP3K7,TAB1,TAB2
1_Member	Canonical Pathways	M23	PID WNT NONCANONICAL PATHWAY	-4.48262	-1.39553	3/32	6885,10454,23118	MAP3K7,TAB1,TAB2
1_Member	Reactome Gene Sets	R-HSA-445989	TAK1 activates NFkB by phosphorylation and activation of IKKs complex	-4.44182	-1.37956	3/33	6885,10454,23118	MAP3K7,TAB1,TAB2
1_Member	Canonical Pathways	M110	PID IL1 PATHWAY	-4.4023	-1.37096	3/34	6885,10454,23118	MAP3K7,TAB1,TAB2
1_Member	GO Biological Processes	GO:0070423	nucleotide-binding oligomerization domain containing signaling pathway	-4.36397	-1.37096	3/35	6885,10454,23118	MAP3K7,TAB1,TAB2
1_Member	GO Biological Processes	GO:0002755	MyD88-dependent toll-like receptor signaling pathway	-4.32678	-1.37096	3/36	6885,10454,23118	MAP3K7,TAB1,TAB2
1_Member	GO Biological Processes	GO:0035872	nucleotide-binding domain, leucine rich repeat containing receptor signaling pathway	-4.32678	-1.37096	3/36	6885,10454,23118	MAP3K7,TAB1,TAB2
1_Member	Reactome Gene Sets	R-HSA-168638	NOD1/2 Signaling Pathway	-4.32678	-1.37096	3/36	6885,10454,23118	MAP3K7,TAB1,TAB2
1_Member	Canonical Pathways	M12012	ST P38 MAPK PATHWAY	-4.29065	-1.35332	3/37	6885,10454,23118	MAP3K7,TAB1,TAB2
1_Member	KEGG Pathway	hsa04668	TNF signaling pathway	-4.2356	-1.316	4/108	1388,6885,10454,23118	ATF6B,MAP3K7,TAB1,TAB2
1_Member	Canonical Pathways	M3721	ST JNK MAPK PATHWAY	-4.18809	-1.28552	3/40	6885,10454,23118	MAP3K7,TAB1,TAB2
1_Member	KEGG Pathway	hsa05145	Toxoplasmosis	-4.15898	-1.2728	4/113	3655,6885,10454,23118	ITGA6,MAP3K7,TAB1,TAB2
1_Member	Canonical Pathways	M181	PID BMP PATHWAY	-4.12409	-1.25371	3/42	6885,10454,23118	MAP3K7,TAB1,TAB2
1_Member	Reactome Gene Sets	R-HSA-75893	TNF signaling	-4.09327	-1.23813	3/43	6885,10454,23118	MAP3K7,TAB1,TAB2
1_Member	Canonical Pathways	M128	PID TNF PATHWAY	-4.00513	-1.2061	3/46	6885,10454,23118	MAP3K7,TAB1,TAB2
1_Member	Canonical Pathways	M286	PID TGFBR PATHWAY	-3.77285	-1.01161	3/55	6885,10454,23118	MAP3K7,TAB1,TAB2
1_Member	Reactome Gene Sets	R-HSA-168643	Nucleotide-binding domain, leucine rich repeat containing receptor (NLR) signaling pathways	-3.77285	-1.01161	3/55	6885,10454,23118	MAP3K7,TAB1,TAB2
1_Member	GO Biological Processes	GO:0002753	cytoplasmic pattern recognition receptor signaling pathway	-3.61815	-0.880395	3/62	6885,10454,23118	MAP3K7,TAB1,TAB2
1_Member	Reactome Gene Sets	R-HSA-450294	MAP kinase activation	-3.5773	-0.861843	3/64	6885,10454,23118	MAP3K7,TAB1,TAB2
1_Member	Reactome Gene Sets	R-HSA-448424	Interleukin-17 signaling	-3.42625	-0.772318	3/72	6885,10454,23118	MAP3K7,TAB1,TAB2
1_Member	KEGG Pathway	hsa05140	Leishmaniasis	-3.40862	-0.772318	3/73	6885,10454,23118	MAP3K7,TAB1,TAB2
1_Member	Reactome Gene Sets	R-HSA-2871837	FCERI mediated NF-kB activation	-3.26046	-0.653183	3/82	6885,10454,23118	MAP3K7,TAB1,TAB2
1_Member	Canonical Pathways	M195	PID CMYB PATHWAY	-3.22986	-0.653183	3/84	6885,10454,23118	MAP3K7,TAB1,TAB2
1_Member	Reactome Gene Sets	R-HSA-168142	Toll Like Receptor 10 (TLR10) Cascade	-3.21485	-0.653183	3/85	6885,10454,23118	MAP3K7,TAB1,TAB2
1_Member	Reactome Gene Sets	R-HSA-168176	Toll Like Receptor 5 (TLR5) Cascade	-3.21485	-0.653183	3/85	6885,10454,23118	MAP3K7,TAB1,TAB2
1_Member	Reactome Gene Sets	R-HSA-975871	MyD88 cascade initiated on plasma membrane	-3.21485	-0.653183	3/85	6885,10454,23118	MAP3K7,TAB1,TAB2
1_Member	KEGG Pathway	hsa05169	Epstein-Barr virus infection	-3.2025	-0.648385	4/201	6885,9451,10454,23118	MAP3K7,EIF2AK3,TAB1,TAB2
1_Member	Reactome Gene Sets	R-HSA-975138	TRAF6 mediated induction of NFkB and MAP kinases upon TLR7/8 or 9 activation	-3.11469	-0.582839	3/92	6885,10454,23118	MAP3K7,TAB1,TAB2
1_Member	Reactome Gene Sets	R-HSA-168181	Toll Like Receptor 7/8 (TLR7/8) Cascade	-3.10104	-0.582839	3/93	6885,10454,23118	MAP3K7,TAB1,TAB2
1_Member	Reactome Gene Sets	R-HSA-975155	MyD88 dependent cascade initiated on endosome	-3.10104	-0.582839	3/93	6885,10454,23118	MAP3K7,TAB1,TAB2
1_Member	Reactome Gene Sets	R-HSA-168164	Toll Like Receptor 3 (TLR3) Cascade	-3.08754	-0.582732	3/94	6885,10454,23118	MAP3K7,TAB1,TAB2
1_Member	Reactome Gene Sets	R-HSA-166058	MyD88:MAL(TIRAP) cascade initiated on plasma membrane	-3.0742	-0.582732	3/95	6885,10454,23118	MAP3K7,TAB1,TAB2
1_Member	Reactome Gene Sets	R-HSA-168188	Toll Like Receptor TLR6:TLR2 Cascade	-3.0742	-0.582732	3/95	6885,10454,23118	MAP3K7,TAB1,TAB2
1_Member	KEGG Pathway	hsa04064	NF-kappa B signaling pathway	-3.0742	-0.582732	3/95	6885,10454,23118	MAP3K7,TAB1,TAB2
1_Member	Reactome Gene Sets	R-HSA-168138	Toll Like Receptor 9 (TLR9) Cascade	-3.04795	-0.562915	3/97	6885,10454,23118	MAP3K7,TAB1,TAB2
1_Member	Reactome Gene Sets	R-HSA-168179	Toll Like Receptor TLR1:TLR2 Cascade	-3.03503	-0.562592	3/98	6885,10454,23118	MAP3K7,TAB1,TAB2
1_Member	Reactome Gene Sets	R-HSA-181438	Toll Like Receptor 2 (TLR2) Cascade	-3.03503	-0.562592	3/98	6885,10454,23118	MAP3K7,TAB1,TAB2
1_Member	Reactome Gene Sets	R-HSA-166166	MyD88-independent TLR4 cascade	-3.02226	-0.562053	3/99	6885,10454,23118	MAP3K7,TAB1,TAB2
1_Member	Reactome Gene Sets	R-HSA-937061	TRIF(TICAM1)-mediated TLR4 signaling	-3.02226	-0.562053	3/99	6885,10454,23118	MAP3K7,TAB1,TAB2
1_Member	GO Biological Processes	GO:0070498	interleukin-1-mediated signaling pathway	-3.00962	-0.555405	3/100	6885,10454,23118	MAP3K7,TAB1,TAB2
1_Member	Reactome Gene Sets	R-HSA-5607764	CLEC7A (Dectin-1) signaling	-2.99712	-0.548809	3/101	6885,10454,23118	MAP3K7,TAB1,TAB2
1_Member	Reactome Gene Sets	R-HSA-9020702	Interleukin-1 signaling	-2.9725	-0.535769	3/103	6885,10454,23118	MAP3K7,TAB1,TAB2
1_Member	KEGG Pathway	hsa04620	Toll-like receptor signaling pathway	-2.96038	-0.529325	3/104	6885,10454,23118	MAP3K7,TAB1,TAB2
1_Member	GO Biological Processes	GO:0002223	stimulatory C-type lectin receptor signaling pathway	-2.85654	-0.447481	3/113	6885,10454,23118	MAP3K7,TAB1,TAB2
1_Member	GO Biological Processes	GO:0002220	innate immune response activating cell surface receptor signaling pathway	-2.82387	-0.425402	3/116	6885,10454,23118	MAP3K7,TAB1,TAB2
1_Member	Reactome Gene Sets	R-HSA-166016	Toll Like Receptor 4 (TLR4) Cascade	-2.69199	-0.318928	3/129	6885,10454,23118	MAP3K7,TAB1,TAB2
1_Member	KEGG Pathway	hsa04380	Osteoclast differentiation	-2.68244	-0.314285	3/130	6885,10454,23118	MAP3K7,TAB1,TAB2
1_Member	Reactome Gene Sets	R-HSA-2454202	Fc epsilon receptor (FCERI) signaling	-2.64501	-0.298372	3/134	6885,10454,23118	MAP3K7,TAB1,TAB2
1_Member	KEGG Pathway	hsa05162	Measles	-2.64501	-0.298372	3/134	6885,9451,23118	MAP3K7,EIF2AK3,TAB2
1_Member	Reactome Gene Sets	R-HSA-446652	Interleukin-1 family signaling	-2.59105	-0.260278	3/140	6885,10454,23118	MAP3K7,TAB1,TAB2
1_Member	Reactome Gene Sets	R-HSA-73887	Death Receptor Signalling	-2.5823	-0.255981	3/141	6885,10454,23118	MAP3K7,TAB1,TAB2
1_Member	Reactome Gene Sets	R-HSA-5621481	C-type lectin receptors (CLRs)	-2.57361	-0.251706	3/142	6885,10454,23118	MAP3K7,TAB1,TAB2
1_Member	GO Biological Processes	GO:0002224	toll-like receptor signaling pathway	-2.5146	-0.209898	3/149	6885,10454,23118	MAP3K7,TAB1,TAB2
1_Member	GO Biological Processes	GO:0051092	positive regulation of NF-kappaB transcription factor activity	-2.50642	-0.205909	3/150	6885,10454,23118	MAP3K7,TAB1,TAB2
1_Member	GO Biological Processes	GO:0000187	activation of MAPK activity	-2.49022	-0.197986	3/152	6885,10454,23118	MAP3K7,TAB1,TAB2
1_Member	Reactome Gene Sets	R-HSA-168898	Toll-like Receptor Cascades	-2.46635	-0.190206	3/155	6885,10454,23118	MAP3K7,TAB1,TAB2
1_Member	GO Biological Processes	GO:0038095	Fc-epsilon receptor signaling pathway	-2.36122	-0.0967553	3/169	6885,10454,23118	MAP3K7,TAB1,TAB2
1_Member	KEGG Pathway	hsa04621	NOD-like receptor signaling pathway	-2.35407	-0.093437	3/170	6885,10454,23118	MAP3K7,TAB1,TAB2
1_Member	GO Biological Processes	GO:0071347	cellular response to interleukin-1	-2.29176	-0.0424045	3/179	6885,10454,23118	MAP3K7,TAB1,TAB2
1_Member	GO Biological Processes	GO:0045089	positive regulation of innate immune response	-2.18406	0	4/384	3902,6885,10454,23118	LAG3,MAP3K7,TAB1,TAB2
1_Member	GO Biological Processes	GO:0002221	pattern recognition receptor signaling pathway	-2.15878	0	3/200	6885,10454,23118	MAP3K7,TAB1,TAB2
1_Member	GO Biological Processes	GO:0007179	transforming growth factor beta receptor signaling pathway	-2.14693	0	3/202	4052,6885,10454	LTBP1,MAP3K7,TAB1
1_Member	GO Biological Processes	GO:0070555	response to interleukin-1	-2.11785	0	3/207	6885,10454,23118	MAP3K7,TAB1,TAB2
1_Member	GO Biological Processes	GO:0007254	JNK cascade	-2.07289	0	3/215	6885,10454,23118	MAP3K7,TAB1,TAB2
1_Member	Reactome Gene Sets	R-HSA-5689880	Ub-specific processing proteases	-2.04573	0	3/220	6885,10454,51616	MAP3K7,TAB1,TAF9B
2_Summary	CORUM	CORUM:6643	SAGA complex, GCN5-linked	-5.18407	-1.84435	3/19	9913,27097,51616,6885,2962,9883,51548	SUPT7L,TAF5L,TAF9B,MAP3K7,GTF2F1,POM121,SIRT6
2_Member	CORUM	CORUM:6643	SAGA complex, GCN5-linked	-5.18407	-1.84435	3/19	9913,27097,51616	SUPT7L,TAF5L,TAF9B
2_Member	GO Biological Processes	GO:0043966	histone H3 acetylation	-5.16189	-1.84435	4/63	6885,9913,27097,51616	MAP3K7,SUPT7L,TAF5L,TAF9B
2_Member	KEGG Pathway	hsa03022	Basal transcription factors	-4.03383	-1.20765	3/45	2962,27097,51616	GTF2F1,TAF5L,TAF9B
2_Member	GO Biological Processes	GO:0016573	histone acetylation	-3.58729	-0.861843	4/159	6885,9913,27097,51616	MAP3K7,SUPT7L,TAF5L,TAF9B
2_Member	GO Biological Processes	GO:0018393	internal peptidyl-lysine acetylation	-3.53608	-0.841785	4/164	6885,9913,27097,51616	MAP3K7,SUPT7L,TAF5L,TAF9B
2_Member	GO Biological Processes	GO:0006475	internal protein amino acid acetylation	-3.48651	-0.802438	4/169	6885,9913,27097,51616	MAP3K7,SUPT7L,TAF5L,TAF9B
2_Member	GO Biological Processes	GO:0018394	peptidyl-lysine acetylation	-3.45752	-0.783431	4/172	6885,9913,27097,51616	MAP3K7,SUPT7L,TAF5L,TAF9B
2_Member	GO Biological Processes	GO:0006473	protein acetylation	-3.17047	-0.623784	4/205	6885,9913,27097,51616	MAP3K7,SUPT7L,TAF5L,TAF9B
2_Member	GO Biological Processes	GO:0018205	peptidyl-lysine modification	-2.97803	-0.535769	5/400	6885,9883,9913,27097,51616	MAP3K7,POM121,SUPT7L,TAF5L,TAF9B
2_Member	GO Biological Processes	GO:0043543	protein acylation	-2.8511	-0.447372	4/250	6885,9913,27097,51616	MAP3K7,SUPT7L,TAF5L,TAF9B
2_Member	GO Biological Processes	GO:0016570	histone modification	-2.72314	-0.345121	5/457	6885,9913,27097,51548,51616	MAP3K7,SUPT7L,TAF5L,SIRT6,TAF9B
2_Member	GO Biological Processes	GO:0016569	covalent chromatin modification	-2.64227	-0.298372	5/477	6885,9913,27097,51548,51616	MAP3K7,SUPT7L,TAF5L,SIRT6,TAF9B
3_Summary	GO Biological Processes	GO:0098742	cell-cell adhesion via plasma-membrane adhesion molecules	-4.82496	-1.62136	6/275	1951,1952,5099,5789,22883,27253,6259	CELSR3,CELSR2,PCDH7,PTPRD,CLSTN1,PCDH17,RYK
3_Member	GO Biological Processes	GO:0098742	cell-cell adhesion via plasma-membrane adhesion molecules	-4.82496	-1.62136	6/275	1951,1952,5099,5789,22883,27253	CELSR3,CELSR2,PCDH7,PTPRD,CLSTN1,PCDH17
3_Member	GO Biological Processes	GO:0007156	homophilic cell adhesion via plasma membrane adhesion molecules	-4.70645	-1.565	5/170	1951,1952,5099,22883,27253	CELSR3,CELSR2,PCDH7,CLSTN1,PCDH17
3_Member	GO Biological Processes	GO:0007416	synapse assembly	-3.41039	-0.772318	4/177	5789,6259,22883,27253	PTPRD,RYK,CLSTN1,PCDH17
3_Member	GO Biological Processes	GO:0050808	synapse organization	-2.09302	0	4/408	5789,6259,22883,27253	PTPRD,RYK,CLSTN1,PCDH17
4_Summary	GO Biological Processes	GO:0030968	endoplasmic reticulum unfolded protein response	-4.04353	-1.20765	4/121	1388,9451,11015,22926,6885,9883,51548,51616	ATF6B,EIF2AK3,KDELR3,ATF6,MAP3K7,POM121,SIRT6,TAF9B
4_Member	GO Biological Processes	GO:0030968	endoplasmic reticulum unfolded protein response	-4.04353	-1.20765	4/121	1388,9451,11015,22926	ATF6B,EIF2AK3,KDELR3,ATF6
4_Member	GO Biological Processes	GO:0006984	ER-nucleus signaling pathway	-4.00513	-1.2061	3/46	1388,9451,22926	ATF6B,EIF2AK3,ATF6
4_Member	GO Biological Processes	GO:0034620	cellular response to unfolded protein	-3.79891	-1.01285	4/140	1388,9451,11015,22926	ATF6B,EIF2AK3,KDELR3,ATF6
4_Member	GO Biological Processes	GO:0035967	cellular response to topologically incorrect protein	-3.5666	-0.861843	4/161	1388,9451,11015,22926	ATF6B,EIF2AK3,KDELR3,ATF6
4_Member	GO Biological Processes	GO:0006986	response to unfolded protein	-3.4197	-0.772318	4/176	1388,9451,11015,22926	ATF6B,EIF2AK3,KDELR3,ATF6
4_Member	GO Biological Processes	GO:0080135	regulation of cellular response to stress	-3.24235	-0.653183	7/749	1388,6885,9451,9883,22926,51548,51616	ATF6B,MAP3K7,EIF2AK3,POM121,ATF6,SIRT6,TAF9B
4_Member	GO Biological Processes	GO:1905897	regulation of response to endoplasmic reticulum stress	-3.22986	-0.653183	3/84	1388,9451,22926	ATF6B,EIF2AK3,ATF6
4_Member	GO Biological Processes	GO:0035966	response to topologically incorrect protein	-3.21877	-0.653183	4/199	1388,9451,11015,22926	ATF6B,EIF2AK3,KDELR3,ATF6
4_Member	Reactome Gene Sets	R-HSA-381119	Unfolded Protein Response (UPR)	-3.10104	-0.582839	3/93	9451,11015,22926	EIF2AK3,KDELR3,ATF6
4_Member	GO Biological Processes	GO:0034976	response to endoplasmic reticulum stress	-2.64369	-0.298372	4/285	1388,9451,11015,22926	ATF6B,EIF2AK3,KDELR3,ATF6
4_Member	KEGG Pathway	hsa04141	Protein processing in endoplasmic reticulum	-2.38293	-0.114608	3/166	1388,9451,22926	ATF6B,EIF2AK3,ATF6
5_Summary	GO Biological Processes	GO:0035567	non-canonical Wnt signaling pathway	-3.68396	-0.934622	4/150	1951,1952,6259,6885,51548,57680,5789,10678	CELSR3,CELSR2,RYK,MAP3K7,SIRT6,CHD8,PTPRD,B3GNT2
5_Member	GO Biological Processes	GO:0035567	non-canonical Wnt signaling pathway	-3.68396	-0.934622	4/150	1951,1952,6259,6885	CELSR3,CELSR2,RYK,MAP3K7
5_Member	GO Biological Processes	GO:1905330	regulation of morphogenesis of an epithelium	-3.38279	-0.755445	4/180	1951,1952,6259,51548	CELSR3,CELSR2,RYK,SIRT6
5_Member	GO Biological Processes	GO:0060071	Wnt signaling pathway, planar cell polarity pathway	-2.91309	-0.493179	3/108	1951,1952,6259	CELSR3,CELSR2,RYK
5_Member	GO Biological Processes	GO:0090175	regulation of establishment of planar polarity	-2.89014	-0.475693	3/110	1951,1952,6259	CELSR3,CELSR2,RYK
5_Member	GO Biological Processes	GO:0001736	establishment of planar polarity	-2.74096	-0.357913	3/124	1951,1952,6259	CELSR3,CELSR2,RYK
5_Member	GO Biological Processes	GO:0007164	establishment of tissue polarity	-2.74096	-0.357913	3/124	1951,1952,6259	CELSR3,CELSR2,RYK
5_Member	GO Biological Processes	GO:0001738	morphogenesis of a polarized epithelium	-2.56499	-0.247497	3/143	1951,1952,6259	CELSR3,CELSR2,RYK
5_Member	GO Biological Processes	GO:0016055	Wnt signaling pathway	-2.47391	-0.190206	5/522	1951,1952,6259,6885,57680	CELSR3,CELSR2,RYK,MAP3K7,CHD8
5_Member	GO Biological Processes	GO:0198738	cell-cell signaling by wnt	-2.46683	-0.190206	5/524	1951,1952,6259,6885,57680	CELSR3,CELSR2,RYK,MAP3K7,CHD8
5_Member	GO Biological Processes	GO:0048667	cell morphogenesis involved in neuron differentiation	-2.27124	-0.0255783	5/583	1951,1952,5789,6259,10678	CELSR3,CELSR2,PTPRD,RYK,B3GNT2
5_Member	GO Biological Processes	GO:1905114	cell surface receptor signaling pathway involved in cell-cell signaling	-2.14595	0	5/625	1951,1952,6259,6885,57680	CELSR3,CELSR2,RYK,MAP3K7,CHD8
5_Member	GO Biological Processes	GO:0048812	neuron projection morphogenesis	-2.0816	0	5/648	1951,1952,5789,6259,10678	CELSR3,CELSR2,PTPRD,RYK,B3GNT2
5_Member	GO Biological Processes	GO:0120039	plasma membrane bounded cell projection morphogenesis	-2.04379	0	5/662	1951,1952,5789,6259,10678	CELSR3,CELSR2,PTPRD,RYK,B3GNT2
5_Member	GO Biological Processes	GO:0048858	cell projection morphogenesis	-2.03317	0	5/666	1951,1952,5789,6259,10678	CELSR3,CELSR2,PTPRD,RYK,B3GNT2
6_Summary	GO Biological Processes	GO:0045185	maintenance of protein location	-2.94838	-0.52293	3/105	4052,9913,11015,2583	LTBP1,SUPT7L,KDELR3,B4GALNT1
6_Member	GO Biological Processes	GO:0045185	maintenance of protein location	-2.94838	-0.52293	3/105	4052,9913,11015	LTBP1,SUPT7L,KDELR3
6_Member	GO Biological Processes	GO:0051235	maintenance of location	-2.41537	-0.143153	4/330	2583,4052,9913,11015	B4GALNT1,LTBP1,SUPT7L,KDELR3
7_Summary	GO Biological Processes	GO:0034504	protein localization to nucleus	-2.77655	-0.383286	4/262	9349,9451,9883,9913,2962,51616	RPL23,EIF2AK3,POM121,SUPT7L,GTF2F1,TAF9B
7_Member	GO Biological Processes	GO:0034504	protein localization to nucleus	-2.77655	-0.383286	4/262	9349,9451,9883,9913	RPL23,EIF2AK3,POM121,SUPT7L
7_Member	Reactome Gene Sets	R-HSA-168273	Influenza Viral RNA Transcription and Replication	-2.64501	-0.298372	3/134	2962,9349,9883	GTF2F1,RPL23,POM121
7_Member	Reactome Gene Sets	R-HSA-162599	Late Phase of HIV Life Cycle	-2.59987	-0.264596	3/139	2962,9883,51616	GTF2F1,POM121,TAF9B
7_Member	Reactome Gene Sets	R-HSA-168255	Influenza Life Cycle	-2.55644	-0.247497	3/144	2962,9349,9883	GTF2F1,RPL23,POM121
7_Member	Reactome Gene Sets	R-HSA-162587	HIV Life Cycle	-2.49022	-0.197986	3/152	2962,9883,51616	GTF2F1,POM121,TAF9B
7_Member	Reactome Gene Sets	R-HSA-168254	Influenza Infection	-2.46635	-0.190206	3/155	2962,9349,9883	GTF2F1,RPL23,POM121
7_Member	GO Biological Processes	GO:0019083	viral transcription	-2.30531	-0.048464	3/177	2962,9349,9883	GTF2F1,RPL23,POM121
7_Member	GO Biological Processes	GO:0019080	viral gene expression	-2.2138	0	3/191	2962,9349,9883	GTF2F1,RPL23,POM121
7_Member	Reactome Gene Sets	R-HSA-5663205	Infectious disease	-2.188	0	4/383	2962,9349,9883,51616	GTF2F1,RPL23,POM121,TAF9B
8_Summary	GO Biological Processes	GO:0031647	regulation of protein stability	-2.63819	-0.298372	4/286	483,9349,51548,51616	ATP1B3,RPL23,SIRT6,TAF9B
8_Member	GO Biological Processes	GO:0031647	regulation of protein stability	-2.63819	-0.298372	4/286	483,9349,51548,51616	ATP1B3,RPL23,SIRT6,TAF9B
8_Member	GO Biological Processes	GO:0050821	protein stabilization	-2.29851	-0.0454296	3/178	483,9349,51616	ATP1B3,RPL23,TAF9B
9_Summary	Reactome Gene Sets	R-HSA-1474244	Extracellular matrix organization	-2.55814	-0.247497	4/301	1215,3655,3679,4052	CMA1,ITGA6,ITGA7,LTBP1
9_Member	Reactome Gene Sets	R-HSA-1474244	Extracellular matrix organization	-2.55814	-0.247497	4/301	1215,3655,3679,4052	CMA1,ITGA6,ITGA7,LTBP1
10_Summary	Reactome Gene Sets	R-HSA-948021	Transport to the Golgi and subsequent modification	-2.25209	-0.0100948	3/185	6399,11015,25834	TRAPPC2,KDELR3,MGAT4C
10_Member	Reactome Gene Sets	R-HSA-948021	Transport to the Golgi and subsequent modification	-2.25209	-0.0100948	3/185	6399,11015,25834	TRAPPC2,KDELR3,MGAT4C
11_Summary	GO Biological Processes	GO:0006364	rRNA processing	-2.07841	0	3/214	10775,54680,85395	POP4,ZNHIT6,FAM207A
11_Member	GO Biological Processes	GO:0006364	rRNA processing	-2.07841	0	3/214	10775,54680,85395	POP4,ZNHIT6,FAM207A
